# Supplementary material for: catena-Poly[[diaqua­bis­(formato-κO)cobalt(II)]-μ2-2,6-bis­(pyridin-4-yl)-4,4′-bipyridine-κ2 N 2:N 6]
Source: Acta Crystallogr Sect E Struct Rep Online. 2011 Jun 11;67(Pt 7):m913. doi: 10.1107/S1600536811021118 (PMC3151864; doi:10.1107/S1600536811021118)
Supplement: Supplementary file 1 [file e-67-0m913-sup1.cif]

##############################################################################
#                                                                            #
# This CIF contains the data in a paper accepted for publication in          #
# Acta Crystallographica Section E. It conforms to the requirements of       #
# Notes for Authors for Acta Crystallographica Section E, and has been       #
# peer reviewed under the auspices of the IUCr Commission on Journals.       #
#                                                                            #
# Full details of the Crystallographic Information File format               #
# are given in the paper "The Crystallographic Information File (CIF):       #
# a New Standard Archive File for Crystallography" by S. R. Hall, F. H.      #
# Allen and I. D. Brown [Acta Cryst. (1991), A47, 655-685].                  #
#                                                                            #
# The current version of the core CIF dictionary is obtainable from          #
# ftp://ftp.iucr.org/pub/cif_core.dic.                                       #
#                                                                            #
# Software is freely available for graphical display of the structure(s)     #
# in this CIF. For information consult the CIF software page                 #
# http://www.iucr.org/resources/cif/software.                                #
#                                                                            #
# This file may be used for bona fide research purposes within the           #
# scientific community so long as proper attribution is given to the journal # 
# article from which it was obtained.                                        #
#                                                                            #
##############################################################################
data_I
_audit_creation_method     SHELXL97
_chemical_name_systematic
;
<i>catena</i>-Poly[[diaquabis(formato-\k<i>O</i>)cobalt(II)]-\m~2~-
2,6-bis(pyridin-4-yl)-4,4'-bipyridine-\k^2^<i>N</i>^2^:<i>N</i>^6^]
;
_chemical_name_common     ?
_chemical_formula_moiety     'C22 H20 Co N4 O6'
_chemical_formula_sum     'C22 H20 Co N4 O6'
_chemical_formula_iupac     '[Co(C H O2)2 (C20 H14 N4) (H2 O)2]'
_chemical_formula_weight     495.35
_chemical_melting_point     ?
_symmetry_cell_setting     monoclinic
_symmetry_space_group_name_H-M     'C 2/c'
_symmetry_space_group_name_Hall     '-C 2yc'
loop_
    _symmetry_equiv_pos_as_xyz
    'x, y, z'
    '-x, y, -z+1/2'
    'x+1/2, y+1/2, z'
    '-x+1/2, y+1/2, -z+1/2'
    '-x, -y, -z'
    'x, -y, z-1/2'
    '-x+1/2, -y+1/2, -z'
    'x+1/2, -y+1/2, z-1/2'
_cell_length_a     24.412(5)
_cell_length_b     11.073(2)
_cell_length_c     7.4117(15)
_cell_angle_alpha     90.00
_cell_angle_beta     91.28(3)
_cell_angle_gamma     90.00
_cell_volume     2003.0(7)
_cell_formula_units_Z     4
_cell_measurement_reflns_used     2895
_cell_measurement_theta_min     2.35
_cell_measurement_theta_max     27.89
_cell_measurement_temperature     293(2)
_exptl_crystal_description     block
_exptl_crystal_colour     purple
_exptl_crystal_size_max     0.30
_exptl_crystal_size_mid     0.26
_exptl_crystal_size_min     0.21
_exptl_crystal_density_diffrn     1.643
_exptl_crystal_density_meas     ?
_exptl_crystal_density_method     'not measured'
_exptl_crystal_F_000     1020
_exptl_absorpt_coefficient_mu     0.908
_exptl_absorpt_correction_type     multi-scan
_exptl_absorpt_process_details     '(CrystalStructure; Rigaku/MSC, 2002)'
_exptl_absorpt_correction_T_min     0.075
_exptl_absorpt_correction_T_max     0.126
_exptl_special_details
;
;
_diffrn_ambient_temperature     293(2)
_diffrn_radiation_type     MoK\a
_diffrn_radiation_wavelength     0.71073
_diffrn_radiation_source     'fine-focus sealed tube'
_diffrn_radiation_monochromator     graphite
_diffrn_measurement_device_type     'Rigaku/MSC Mercury CCD'
_diffrn_measurement_method     \w
_diffrn_detector_area_resol_mean     ?
_diffrn_reflns_number     9417
_diffrn_reflns_av_R_equivalents     0.0627
_diffrn_reflns_av_sigmaI/netI     0.0548
_diffrn_reflns_theta_min     3.11
_diffrn_reflns_theta_max     27.48
_diffrn_reflns_theta_full     27.48
_diffrn_measured_fraction_theta_max     0.999
_diffrn_measured_fraction_theta_full     0.999
_diffrn_reflns_limit_h_min     -31
_diffrn_reflns_limit_h_max     31
_diffrn_reflns_limit_k_min     -14
_diffrn_reflns_limit_k_max     14
_diffrn_reflns_limit_l_min     -9
_diffrn_reflns_limit_l_max     8
_diffrn_standards_number     ?
_diffrn_standards_interval_count     ?
_diffrn_standards_interval_time     ?
_diffrn_standards_decay_%     ?
_refine_special_details
;
;
_reflns_number_total     2303
_reflns_number_gt     1544
_reflns_threshold_expression     I>2\s(I)
_refine_ls_structure_factor_coef     Fsqd
_refine_ls_matrix_type     full
_refine_ls_R_factor_all     0.0745
_refine_ls_R_factor_gt     0.0443
_refine_ls_wR_factor_gt     0.0940
_refine_ls_wR_factor_ref     0.1122
_refine_ls_goodness_of_fit_ref     1.111
_refine_ls_restrained_S_all     1.110
_refine_ls_number_reflns     2303
_refine_ls_number_parameters     160
_refine_ls_number_restraints     3
_refine_ls_hydrogen_treatment     mixed
_refine_ls_weighting_scheme     calc
_refine_ls_weighting_details
          'calc w = 1/[\s^2^(Fo^2^)+(0.0400P)^2^+3.0P] where P=(Fo^2^+2Fc^2^)/3'
_atom_sites_solution_hydrogens     geom
_atom_sites_solution_primary     direct
_atom_sites_solution_secondary     difmap
_refine_ls_shift/su_max     0.000
_refine_ls_shift/su_mean     0.000
_refine_diff_density_max     0.762
_refine_diff_density_min     -0.572
_refine_ls_extinction_method     none
_refine_ls_extinction_coef     ?
loop_
    _atom_type_symbol
    _atom_type_description
    _atom_type_scat_dispersion_real
    _atom_type_scat_dispersion_imag
    _atom_type_scat_source
    'C' 'C' 0.0033 0.0016
                         'International Tables Vol C Tables 4.2.6.8 and 6.1.1.4'
    'H' 'H' 0.0000 0.0000
                         'International Tables Vol C Tables 4.2.6.8 and 6.1.1.4'
    'N' 'N' 0.0061 0.0033
                         'International Tables Vol C Tables 4.2.6.8 and 6.1.1.4'
    'O' 'O' 0.0106 0.0060
                         'International Tables Vol C Tables 4.2.6.8 and 6.1.1.4'
    'Co' 'Co' 0.3494 0.9721
                         'International Tables Vol C Tables 4.2.6.8 and 6.1.1.4'
_computing_data_collection     'CrystalStructure (Rigaku/MSC, 2002)'
_computing_cell_refinement     'CrystalStructure (Rigaku/MSC, 2002)'
_computing_data_reduction     'CrystalStructure (Rigaku/MSC, 2002)'
_computing_structure_solution     'SHELXS97 (Sheldrick, 2008)'
_computing_structure_refinement     'SHELXL97 (Sheldrick, 2008)'
_computing_molecular_graphics
;
SHELXTL (Sheldrick, 2008) and Mercury (Macrae <i>et al.</i>,
2008)
;
_computing_publication_material     'SHELXTL (Sheldrick, 2008)'
_iucr_refine_instructions_details
;
TITL 2 in C2/c
CELL 0.71073  24.4120  11.0725   7.4117  90.000  91.281  90.000
ZERR   4   0.0049   0.0022   0.0015   0.000   0.030   0.000
LATT 7
SYMM -X, Y, 0.5-Z
SFAC C  H  N  O  Co
UNIT 88  80  16  24  4
OMIT -2 57
rem htab o1w n4_$3
L.S. 20
ACTA
BOND $h
FMAP 2
PLAN 20
size 0.30 0.26 0.21
htab o1w o2_$1
eqiv $1 -x+1/2, -y+1/2, -z+1
htab o1w o2_$2
eqiv $2 -x+1/2, y-1/2, -z+1/2
eqiv $3 -x+1/2, y-1/2, -z+1/2
htab
DFIX 0.82 0.01 O1W H1W O1W H2W
DFIX 1.39 0.01 H1W H2W
WGHT   0.040000   3.000000
FVAR 0.154720 0.160220
Co1    5   0.250000   1.250000   0.000000  10.500000   0.030850 =
           0.023420   0.022190  -0.000470   0.004520  -0.002780
O1W    4   0.301310   1.130648   0.153600  11.000000   0.042530 =
           0.028650   0.025210   0.000410   0.002100  -0.001120
H1W    2   0.299752   1.132157   0.264331  11.000000  -1.500000
H2W    2   0.305646   1.062949   0.110016  11.000000  -1.500000
O1     4   0.227688   1.357488   0.212491  11.000000   0.043820 =
           0.029250   0.025870  -0.003210   0.007700  -0.006920
O2     4   0.188533   1.392660   0.474447  11.000000   0.045600 =
           0.043480   0.026540  -0.003030   0.008330   0.000120
N1     3   0.179142   1.135834   0.033850  11.000000   0.029190 =
           0.025590   0.026690  -0.001000   0.001480  -0.001640
N2     3   0.000000   0.983139   0.250000  10.500000   0.026990 =
           0.028590   0.030030   0.000000   0.002020   0.000000
N3     3   0.000000   0.349721   0.250000  10.500000   0.061110 =
           0.031120   0.047830   0.000000   0.007680   0.000000
C1     1   0.130556   1.184041   0.071081  11.000000   0.031830 =
           0.023870   0.036840   0.000040   0.000840   0.001730
AFIX 43
H1     2   0.126908   1.267491   0.063178  11.000000  -1.200000
AFIX 0
C2     1   0.085706   1.118292   0.120225  11.000000   0.028130 =
           0.025880   0.036060  -0.004840  -0.000280   0.002220
AFIX 43
H2     2   0.052823   1.156381   0.145773  11.000000  -1.200000
AFIX 0
C3     1   0.090505   0.993259   0.131012  11.000000   0.030240 =
           0.023940   0.022160  -0.003350  -0.001340   0.001180
C4     1   0.139930   0.941639   0.088901  11.000000   0.035330 =
           0.027070   0.028570  -0.000350   0.004520   0.002660
AFIX 43
H4     2   0.144372   0.858255   0.092888  11.000000  -1.200000
AFIX 0
C5     1   0.182618   1.015085   0.040883  11.000000   0.030580 =
           0.027770   0.028910  -0.002350   0.004980   0.000000
AFIX 43
H5     2   0.215677   0.979065   0.011717  11.000000  -1.200000
AFIX 0
C6     1   0.043230   0.919986   0.190637  11.000000   0.028890 =
           0.027430   0.023440  -0.001700   0.000980  -0.000180
C7     1   0.044295   0.797825   0.187852  11.000000   0.020230 =
           0.019690   0.026670  -0.001110   0.003920   0.000810
AFIX 43
H7     2   0.074432   0.756354   0.144705  11.000000  -1.200000
AFIX 0
C8     1   0.000000   0.737409   0.250000  10.500000   0.026520 =
           0.029190   0.029930   0.000000   0.000230   0.000000
C9     1   0.000000   0.603147   0.250000  10.500000   0.037120 =
           0.029010   0.031420   0.000000   0.003490   0.000000
C10    1  -0.047174   0.538338   0.207457  11.000000   0.040000 =
           0.033930   0.041930   0.004350  -0.000670  -0.005530
AFIX 43
H10    2  -0.079962   0.577847   0.180461  11.000000  -1.200000
AFIX 0
C11    1  -0.044310   0.413790   0.206130  11.000000   0.056550 =
           0.037510   0.045610   0.000120   0.000150  -0.015540
AFIX 43
H11    2  -0.075799   0.371583   0.171921  11.000000  -1.200000
AFIX 0
C12    1   0.206945   1.324424   0.357262  11.000000   0.032380 =
           0.032250   0.024520  -0.000220   0.002480  -0.003570
AFIX 43
H12A   2   0.205156   1.241812   0.378999  11.000000  -1.200000
AFIX 0
Q1     1   0.231200   1.250900   0.157000  11.000000   0.050000 0.510000
Q2     1   0.304800   1.259500   0.055100  11.000000   0.050000 0.500000
Q3     1   0.200800   1.301300   0.064500  11.000000   0.050000 0.490000
Q4     1   0.267800   1.285700   0.172400  11.000000   0.050000 0.440000
Q5     1   0.200900   1.184700   0.064500  11.000000   0.050000 0.440000
Q6     1   0.322600   1.142500  -0.009800  11.000000   0.050000 0.440000
Q7     1   0.247200   1.125600   0.003500  11.000000   0.050000 0.400000
Q8     1   0.000000   1.073900   0.250000  10.500000   0.050000 0.390000
Q9     1   0.266400   1.212400   0.165400  11.000000   0.050000 0.390000
Q10    1   0.229400   1.146200   0.211500  11.000000   0.050000 0.330000
Q11    1   0.099200   1.046600   0.159700  11.000000   0.050000 0.330000
Q12    1   0.290200   1.083400  -0.054400  11.000000   0.050000 0.330000
Q13    1   0.000000   0.517500   0.250000  10.500000   0.050000 0.320000
Q14    1   0.040600   0.837100   0.248700  11.000000   0.050000 0.320000
Q15    1   0.160700   1.267300   0.073000  11.000000   0.050000 0.320000
Q16    1   0.045000   0.834100   0.142300  11.000000   0.050000 0.320000
Q17    1   0.276700   1.339200   0.128700  11.000000   0.050000 0.310000
Q18    1   0.000000   0.428800   0.250000  10.500000   0.050000 0.300000
Q19    1   0.042700   0.758600   0.221500  11.000000   0.050000 0.300000
Q20    1   0.047400   0.789800   0.147000  11.000000   0.050000 0.290000
HKLF 4
REM  2 in C2/c
REM R1=  0.0443 for   1544 Fo > 4sig(Fo)  and  0.0745 for all   2303 data
REM    160 parameters refined using      3 restraints
END
;
loop_
    _atom_site_type_symbol
    _atom_site_label
    _atom_site_fract_x
    _atom_site_fract_y
    _atom_site_fract_z
    _atom_site_U_iso_or_equiv
    _atom_site_adp_type
    _atom_site_calc_flag
    _atom_site_refinement_flags
    _atom_site_occupancy
    _atom_site_symmetry_multiplicity
    _atom_site_disorder_assembly
    _atom_site_disorder_group
    Co Co1 0.2500 1.2500 0.0000 0.02543(18) Uani d S 1 2 . .
    O O1W 0.30131(10) 1.13065(19) 0.1536(3) 0.0321(5) Uani d D 1 1 . .
    H H1W 0.2998(17) 1.132(3) 0.2643(14) 0.048 Uiso d D 1 1 . .
    H H2W 0.3056(16) 1.0629(15) 0.110(4) 0.048 Uiso d D 1 1 . .
    O O1 0.22769(10) 1.35749(18) 0.2125(3) 0.0329(5) Uani d . 1 1 . .
    O O2 0.18853(10) 1.3927(2) 0.4744(3) 0.0384(6) Uani d . 1 1 . .
    N N1 0.17914(11) 1.1358(2) 0.0338(3) 0.0271(6) Uani d . 1 1 . .
    N N2 0.0000 0.9831(3) 0.2500 0.0285(8) Uani d S 1 2 . .
    N N3 0.0000 0.3497(4) 0.2500 0.0466(11) Uani d S 1 2 . .
    C C1 0.13056(14) 1.1840(3) 0.0711(4) 0.0308(7) Uani d . 1 1 . .
    H H1 0.1269 1.2675 0.0632 0.037 Uiso calc R 1 1 . .
    C C2 0.08571(14) 1.1183(3) 0.1202(4) 0.0300(7) Uani d . 1 1 . .
    H H2 0.0528 1.1564 0.1458 0.036 Uiso calc R 1 1 . .
    C C3 0.09050(13) 0.9933(3) 0.1310(4) 0.0255(7) Uani d . 1 1 . .
    C C4 0.13993(14) 0.9416(3) 0.0889(4) 0.0303(7) Uani d . 1 1 . .
    H H4 0.1444 0.8583 0.0929 0.036 Uiso calc R 1 1 . .
    C C5 0.18262(14) 1.0151(3) 0.0409(4) 0.0290(7) Uani d . 1 1 . .
    H H5 0.2157 0.9791 0.0117 0.035 Uiso calc R 1 1 . .
    C C6 0.04323(13) 0.9200(3) 0.1906(4) 0.0266(7) Uani d . 1 1 . .
    C C7 0.04429(12) 0.7978(2) 0.1879(4) 0.0221(6) Uani d . 1 1 . .
    H H7 0.0744 0.7564 0.1447 0.027 Uiso calc R 1 1 . .
    C C8 0.0000 0.7374(4) 0.2500 0.0286(9) Uani d S 1 2 . .
    C C9 0.0000 0.6031(4) 0.2500 0.0325(10) Uani d S 1 2 . .
    C C10 -0.04717(16) 0.5383(3) 0.2075(5) 0.0386(8) Uani d . 1 1 . .
    H H10 -0.0800 0.5778 0.1805 0.046 Uiso calc R 1 1 . .
    C C11 -0.04431(18) 0.4138(3) 0.2061(5) 0.0466(10) Uani d . 1 1 . .
    H H11 -0.0758 0.3716 0.1719 0.056 Uiso calc R 1 1 . .
    C C12 0.20695(14) 1.3244(3) 0.3573(4) 0.0297(7) Uani d . 1 1 . .
    H H12A 0.2052 1.2418 0.3790 0.036 Uiso calc R 1 1 . .
loop_
    _atom_site_aniso_label
    _atom_site_aniso_U_11
    _atom_site_aniso_U_22
    _atom_site_aniso_U_33
    _atom_site_aniso_U_12
    _atom_site_aniso_U_13
    _atom_site_aniso_U_23
    Co1 0.0309(3) 0.0234(3) 0.0222(3) -0.0028(3) 0.0045(2) -0.0005(2)
    O1W 0.0425(15) 0.0286(11) 0.0252(11) -0.0011(10) 0.0021(10) 0.0004(9)
    O1 0.0438(15) 0.0292(11) 0.0259(11) -0.0069(10) 0.0077(10) -0.0032(9)
    O2 0.0456(16) 0.0435(13) 0.0265(11) 0.0001(11) 0.0083(10) -0.0030(11)
    N1 0.0292(15) 0.0256(12) 0.0267(13) -0.0016(11) 0.0015(11) -0.0010(11)
    N2 0.027(2) 0.0286(18) 0.0300(18) 0.000 0.0020(16) 0.000
    N3 0.061(3) 0.031(2) 0.048(3) 0.000 0.008(2) 0.000
    C1 0.032(2) 0.0239(15) 0.0368(17) 0.0017(13) 0.0008(14) 0.0000(13)
    C2 0.0281(19) 0.0259(15) 0.0361(17) 0.0022(13) -0.0003(13) -0.0048(13)
    C3 0.0302(18) 0.0239(14) 0.0222(14) 0.0012(12) -0.0013(12) -0.0034(12)
    C4 0.035(2) 0.0271(15) 0.0286(15) 0.0027(14) 0.0045(13) -0.0003(13)
    C5 0.0306(19) 0.0278(15) 0.0289(15) 0.0000(13) 0.0050(13) -0.0024(13)
    C6 0.0289(18) 0.0274(15) 0.0234(14) -0.0002(13) 0.0010(12) -0.0017(13)
    C7 0.0202(16) 0.0197(12) 0.0267(14) 0.0008(11) 0.0039(12) -0.0011(12)
    C8 0.027(2) 0.029(2) 0.030(2) 0.000 0.0002(17) 0.000
    C9 0.037(3) 0.029(2) 0.031(2) 0.000 0.003(2) 0.000
    C10 0.040(2) 0.0339(17) 0.0419(19) -0.0055(15) -0.0007(16) 0.0043(15)
    C11 0.057(3) 0.0375(19) 0.046(2) -0.0155(18) 0.0002(18) 0.0001(17)
    C12 0.0324(19) 0.0323(16) 0.0245(14) -0.0036(14) 0.0025(13) -0.0002(14)
_geom_special_details
;
;
loop_
    _geom_bond_atom_site_label_1
    _geom_bond_atom_site_label_2
    _geom_bond_site_symmetry_2
    _geom_bond_distance
    _geom_bond_publ_flag
    Co1 O1 . 2.057(2) ?
    Co1 O1 7_575 2.057(2) ?
    Co1 O1W 7_575 2.133(2) ?
    Co1 O1W . 2.133(2) ?
    Co1 N1 7_575 2.162(3) ?
    Co1 N1 . 2.162(3) ?
    O1W H1W . 0.820(10)
                      ?
    O1W H2W . 0.820(10)
                      ?
    O1 C12 . 1.251(3) ?
    O2 C12 . 1.243(4) ?
    N1 C1 . 1.335(4) ?
    N1 C5 . 1.341(4) ?
    N2 C6 . 1.348(4) ?
    N2 C6 2 1.348(4) ?
    N3 C11 2 1.328(5) ?
    N3 C11 . 1.328(5) ?
    C1 C2 . 1.371(4) ?
    C1 H1 . 0.9300 ?
    C2 C3 . 1.392(4) ?
    C2 H2 . 0.9300 ?
    C3 C4 . 1.377(4) ?
    C3 C6 . 1.486(4) ?
    C4 C5 . 1.375(4) ?
    C4 H4 . 0.9300 ?
    C5 H5 . 0.9300 ?
    C6 C7 . 1.353(4) ?
    C7 C8 . 1.361(3) ?
    C7 H7 . 0.9300 ?
    C8 C7 2 1.361(3) ?
    C8 C9 . 1.487(6) ?
    C9 C10 . 1.387(4) ?
    C9 C10 2 1.387(4) ?
    C10 C11 . 1.381(5) ?
    C10 H10 . 0.9300 ?
    C11 H11 . 0.9300 ?
    C12 H12A . 0.9300 ?
loop_
    _geom_angle_atom_site_label_1
    _geom_angle_atom_site_label_2
    _geom_angle_atom_site_label_3
    _geom_angle_site_symmetry_1
    _geom_angle_site_symmetry_3
    _geom_angle
    _geom_angle_publ_flag
    O1 Co1 O1 . 7_575 180.0 ?
    O1 Co1 O1W . 7_575 83.56(9) ?
    O1 Co1 O1W 7_575 7_575 96.44(9) ?
    O1 Co1 O1W . . 96.44(9) ?
    O1 Co1 O1W 7_575 . 83.56(9) ?
    O1W Co1 O1W 7_575 . 180.0 ?
    O1 Co1 N1 . 7_575 88.67(9) ?
    O1 Co1 N1 7_575 7_575 91.33(9) ?
    O1W Co1 N1 7_575 7_575 92.16(9) ?
    O1W Co1 N1 . 7_575 87.84(9) ?
    O1 Co1 N1 . . 91.33(9) ?
    O1 Co1 N1 7_575 . 88.67(9) ?
    O1W Co1 N1 7_575 . 87.84(9) ?
    O1W Co1 N1 . . 92.16(9) ?
    N1 Co1 N1 7_575 . 180.0 ?
    Co1 O1W H1W . . 119(2) ?
    Co1 O1W H2W . . 116(2) ?
    H1W O1W H2W . . 114.8(18) ?
    C12 O1 Co1 . . 127.3(2) ?
    C1 N1 C5 . . 116.5(3) ?
    C1 N1 Co1 . . 120.5(2) ?
    C5 N1 Co1 . . 122.5(2) ?
    C6 N2 C6 . 2 117.5(4) ?
    C11 N3 C11 2 . 115.4(4) ?
    N1 C1 C2 . . 124.1(3) ?
    N1 C1 H1 . . 117.9 ?
    C2 C1 H1 . . 117.9 ?
    C1 C2 C3 . . 118.5(3) ?
    C1 C2 H2 . . 120.8 ?
    C3 C2 H2 . . 120.8 ?
    C4 C3 C2 . . 118.2(3) ?
    C4 C3 C6 . . 122.1(3) ?
    C2 C3 C6 . . 119.7(3) ?
    C5 C4 C3 . . 119.1(3) ?
    C5 C4 H4 . . 120.5 ?
    C3 C4 H4 . . 120.5 ?
    N1 C5 C4 . . 123.5(3) ?
    N1 C5 H5 . . 118.2 ?
    C4 C5 H5 . . 118.2 ?
    N2 C6 C7 . . 122.6(3) ?
    N2 C6 C3 . . 115.6(3) ?
    C7 C6 C3 . . 121.7(3) ?
    C6 C7 C8 . . 118.1(3) ?
    C6 C7 H7 . . 121.0 ?
    C8 C7 H7 . . 121.0 ?
    C7 C8 C7 . 2 121.1(4) ?
    C7 C8 C9 . . 119.5(2) ?
    C7 C8 C9 2 . 119.5(2) ?
    C10 C9 C10 . 2 117.7(4) ?
    C10 C9 C8 . . 121.2(2) ?
    C10 C9 C8 2 . 121.2(2) ?
    C11 C10 C9 . . 118.4(4) ?
    C11 C10 H10 . . 120.8 ?
    C9 C10 H10 . . 120.8 ?
    N3 C11 C10 . . 125.0(4) ?
    N3 C11 H11 . . 117.5 ?
    C10 C11 H11 . . 117.5 ?
    O2 C12 O1 . . 125.5(3) ?
    O2 C12 H12A . . 117.2 ?
    O1 C12 H12A . . 117.2 ?
loop_
    _geom_hbond_atom_site_label_D
    _geom_hbond_atom_site_label_H
    _geom_hbond_atom_site_label_A
    _geom_hbond_site_symmetry_A
    _geom_hbond_distance_DH
    _geom_hbond_distance_HA
    _geom_hbond_distance_DA
    _geom_hbond_angle_DHA
    O1W H1W O2 7_576 0.820(10)
                             1.970(10)
                                     2.775(3) 166(4)
    O1W H2W O2 4_545 0.820(10)
                             1.990(10)
                                     2.814(3) 174(3)
    C2 H2 N3 1_565 0.93 2.62 3.458(3) 150
    C5 H5 O2 4_545 0.93 2.53 3.429(4) 164
data_global
_journal_date_recd_electronic     2011-04-19
_journal_date_accepted     2011-06-01
_journal_name_full     'Acta Crystallographica, Section E'
_journal_year     2011
_journal_volume     67
_journal_issue      7
_journal_page_first     m913
_journal_page_last     m913
_journal_paper_category     QM
_journal_coeditor_code     HY2424
_publ_contact_author_name     'Guo-Qing Li'
_publ_contact_author_address
;
School of Chemistry and Chemical Engineering
South China University of Technology
Guangzhou 510640
People's Republic of China
;
_publ_contact_author_email     gqli1@scut.edu.cn
_publ_contact_author_fax     '86 20 87114677'
_publ_contact_author_phone     '86 20 87114677'
_publ_section_title
;\
<i>catena</i>-Poly[[diaquabis(formato-\k<i>O</i>)cobalt(II)]-\m~2~-2,6-\
bis(pyridin-4-yl)-4,4'-bipyridine-\k^2^<i>N</i>^2^:<i>N</i>^6^]
;
loop_
    _publ_author_name
    _publ_author_address
    'De-Yun Ma'
;
School of Chemistry and Chemical Engineering
South China University of Technology
Guangzhou 510640
People's Republic of China
;
    'De-En Sun'
;
School of Chemistry and Chemical Engineering
South China University of Technology
Guangzhou 510640
People's Republic of China
;
    'Guo-Qing Li'
;
School of Chemistry and Chemical Engineering
South China University of Technology
Guangzhou 510640
People's Republic of China
;
