# Supplementary material for: catena-Poly[[diaqua­bis­(formato-κO)cobalt(II)]-μ2-2,6-bis­(pyridin-4-yl)-4,4′-bipyridine-κ2 N 2:N 6]
Source: Acta Crystallogr Sect E Struct Rep Online. 2011 Jun 11;67(Pt 7):m913. doi: 10.1107/S1600536811021118 (PMC3151864; doi:10.1107/S1600536811021118)
Supplement: Supplementary file 2 [file e-67-0m913-Isup2.hkl]

# 
# h,k,l, Fc-squared, Fo-squared, sigma(Fo-squared) and status flag 
# 
data_I
_shelx_title ' 2 in C2/c' 
_shelx_refln_list_code          4 
_shelx_F_calc_maximum      383.97 
_exptl_crystal_F_000      1020.00 
_reflns_d_resolution_high  0.7701 
 
loop_ 
 _symmetry_equiv_pos_as_xyz 
 'x, y, z' 
 '-x, y, -z+1/2' 
 'x+1/2, y+1/2, z' 
 '-x+1/2, y+1/2, -z+1/2' 
 '-x, -y, -z' 
 'x, -y, z-1/2' 
 '-x+1/2, -y+1/2, -z' 
 'x+1/2, -y+1/2, z-1/2' 
 
_cell_length_a    24.4120 
_cell_length_b    11.0725 
_cell_length_c     7.4117 
_cell_angle_alpha  90.000 
_cell_angle_beta   91.281 
_cell_angle_gamma  90.000 
 
_shelx_F_squared_multiplier     1.000 
 
loop_ 
 _refln_index_h 
 _refln_index_k 
 _refln_index_l 
 _refln_F_squared_calc 
 _refln_F_squared_meas 
 _refln_F_squared_sigma 
 _refln_observed_status 
   4   0   0    39337.57    43376.41   1351.21 o 
   6   0   0       47.22       79.64     51.60 o 
   8   0   0     2989.93     2936.99    151.39 o 
  10   0   0       27.73       48.16     67.65 o 
  12   0   0      187.73      160.54     68.34 o 
  14   0   0     3093.30     3082.79    163.17 o 
  16   0   0     9878.84     9899.41    312.13 o 
  18   0   0     4124.19     4339.20    194.17 o 
  20   0   0     6135.65     6959.50    284.65 o 
  22   0   0     4046.16     4258.70    256.22 o 
  24   0   0     4120.19     4325.64    219.10 o 
  26   0   0       28.88       13.04    125.26 o 
  28   0   0      587.60        7.83     79.82 o 
  30   0   0      435.43       16.27     93.24 o 
   3   1   0     2120.86     1820.56     29.44 o 
   5   1   0    20838.00    20972.34    224.32 o 
   7   1   0     8050.90     7276.59    128.18 o 
   9   1   0     1081.53     1142.99     91.48 o 
  11   1   0     1540.06     1390.64     78.02 o 
  13   1   0      934.83      836.56     76.34 o 
  15   1   0      532.68      644.41     75.34 o 
  17   1   0      108.84      129.14     61.31 o 
  19   1   0      904.09      965.53    103.46 o 
  21   1   0       63.93       77.33     91.63 o 
  23   1   0     1214.49     1311.31    103.56 o 
  25   1   0      300.06      181.25     90.57 o 
  27   1   0        3.87        3.51     54.31 o 
  29   1   0        6.50        5.79     72.18 o 
  31   1   0       69.50       -1.55     51.73 o 
   0   2   0      168.62      188.92     14.98 o 
   2   2   0    21946.30    22875.40    239.91 o 
   4   2   0    14177.00    14245.53    142.72 o 
   6   2   0     8781.47     7879.27    142.94 o 
   8   2   0    17465.46    16817.05    204.02 o 
  10   2   0     5151.07     5363.01    118.98 o 
  12   2   0     1381.90     1194.34     76.49 o 
  14   2   0      934.58      945.58     69.85 o 
  16   2   0     2886.53     2889.45    125.98 o 
  18   2   0     1059.99     1108.25     90.12 o 
  20   2   0      652.97      897.18    129.54 o 
  22   2   0     3681.27     4140.02    170.70 o 
  24   2   0     1324.47     1495.34    119.61 o 
  26   2   0      559.31        3.11     65.16 o 
  28   2   0      309.57       -1.75     57.88 o 
  30   2   0       29.97       -5.01     76.59 o 
   1   3   0     1151.21      974.18     23.88 o 
   3   3   0     4352.46     4183.92     57.73 o 
   5   3   0    23120.40    20983.30    201.75 o 
   7   3   0     3088.06     2697.62     59.83 o 
   9   3   0    13805.15    14223.06    188.27 o 
  11   3   0     3848.67     4433.22    126.34 o 
  13   3   0     1422.05     1679.12     85.01 o 
  15   3   0      949.27     1113.97    111.07 o 
  17   3   0       84.36       69.08     67.89 o 
  19   3   0      100.22       57.95     76.59 o 
  21   3   0      254.74      177.92     85.39 o 
  23   3   0      295.28      263.79    105.56 o 
  25   3   0       12.65       59.02     67.95 o 
  27   3   0       39.46       12.29     44.52 o 
  29   3   0       52.85       46.00     60.22 o 
   0   4   0     2921.23     2896.23     50.80 o 
   2   4   0      509.66      491.26     22.73 o 
   4   4   0     1422.43     1518.57     35.40 o 
   6   4   0     9181.04     8865.97    107.58 o 
   8   4   0    17622.08    17822.92    188.01 o 
  10   4   0    10298.97    10167.91    202.15 o 
  12   4   0     6235.29     5849.37     96.81 o 
  14   4   0     2357.55     2357.56     73.71 o 
  16   4   0     1357.63     1364.25     70.69 o 
  18   4   0      529.13      553.96     67.23 o 
  20   4   0     1988.42     2019.62     89.52 o 
  22   4   0      870.41      993.95     77.70 o 
  24   4   0     1013.12     1125.08    163.96 o 
  26   4   0      962.73     1250.72     91.40 o 
  28   4   0      635.94      366.79    174.41 o 
  30   4   0      253.46      114.73     76.79 o 
   1   5   0     5363.12     5678.49     62.21 o 
   3   5   0      893.08      985.85     34.47 o 
   5   5   0     3117.49     3216.67     58.13 o 
   7   5   0       82.06      104.08     25.12 o 
   9   5   0       49.17       70.30     24.12 o 
  11   5   0      649.70      532.72     47.09 o 
  13   5   0      854.40      936.84     56.48 o 
  15   5   0      364.71      358.61     58.15 o 
  17   5   0      241.36      211.48     57.81 o 
  19   5   0       69.61       56.67     53.57 o 
  21   5   0      776.18      681.84     77.58 o 
  23   5   0       82.35       54.77     59.59 o 
  25   5   0        1.32       22.12     54.29 o 
  27   5   0       49.53        6.84     49.24 o 
  29   5   0       47.00       60.88     62.73 o 
   0   6   0      772.53      623.48     29.30 o 
   2   6   0      120.49       84.94     21.49 o 
   4   6   0     3974.06     4159.23     58.78 o 
   6   6   0     3111.97     2967.29     55.62 o 
   8   6   0     2051.09     2127.98     53.02 o 
  10   6   0     8714.74     8686.52    120.22 o 
  12   6   0     1201.90     1261.18     63.11 o 
  14   6   0     2925.62     3148.74     88.46 o 
  16   6   0     1605.42     1663.14     84.80 o 
  18   6   0     1313.68     1542.93    103.62 o 
  20   6   0     1943.80     2146.66     88.54 o 
  22   6   0      749.29      733.13    128.54 o 
  24   6   0      532.14      477.30    116.61 o 
  26   6   0       29.03       13.30     53.50 o 
  28   6   0      472.13      355.86    130.55 o 
   1   7   0        6.69       -5.86     11.53 o 
   3   7   0        0.30       -9.44     14.17 o 
   5   7   0      744.31      929.87     29.75 o 
   7   7   0       96.54      145.80     29.60 o 
   9   7   0      460.42      459.85     40.88 o 
  11   7   0     5449.52     5515.91     96.01 o 
  13   7   0       75.10       87.43     34.87 o 
  15   7   0      123.19      195.77     42.53 o 
  17   7   0      230.55      219.42     54.60 o 
  19   7   0      111.77       90.21     55.15 o 
  21   7   0        3.75       33.61     41.64 o 
  23   7   0       84.98       30.85     44.45 o 
  25   7   0      134.60       41.53     53.56 o 
  27   7   0        2.71      -16.56     48.09 o 
   0   8   0     9958.22     9814.15    141.67 o 
   2   8   0     7271.24     7707.93     92.30 o 
   4   8   0     4761.72     4821.49     80.43 o 
   6   8   0     1385.95     1410.76     44.53 o 
   8   8   0      250.55      275.56     25.27 o 
  10   8   0     1380.79     1518.64     55.86 o 
  12   8   0    10226.07    10416.21    182.54 o 
  14   8   0     1636.49     1884.49     70.80 o 
  16   8   0     1578.87     1705.08     84.31 o 
  18   8   0     1062.56     1195.82     71.09 o 
  20   8   0      248.69      245.28     67.21 o 
  22   8   0      112.87       64.45     46.96 o 
  24   8   0       75.23       88.48     51.94 o 
  26   8   0       25.30      -24.86     53.38 o 
   1   9   0      116.75       98.42     23.67 o 
   3   9   0      281.37      279.98     26.64 o 
   5   9   0      172.07      138.73     25.72 o 
   7   9   0     1213.26     1344.55     44.26 o 
   9   9   0        1.75       19.77     28.51 o 
  11   9   0      325.25      365.47     39.42 o 
  13   9   0       84.14      100.76     38.17 o 
  15   9   0      423.80      456.53     53.72 o 
  17   9   0       48.97       57.44     35.58 o 
  19   9   0       70.54       24.89     36.80 o 
  21   9   0        1.94      -22.41     44.81 o 
  23   9   0      169.15      171.08     68.28 o 
   0  10   0      795.45      968.95     80.11 o 
   2  10   0     3861.89     3877.73     72.49 o 
   4  10   0     2102.98     2196.43     53.91 o 
   6  10   0      893.30      871.67     38.27 o 
   8  10   0     2518.06     2587.32     73.32 o 
  10  10   0     1477.26     1628.29     56.93 o 
  12  10   0      982.42      993.66     54.52 o 
  14  10   0       74.00       86.14     34.47 o 
  16  10   0      740.00      702.48     70.28 o 
  18  10   0      121.41       29.02     36.01 o 
  20  10   0      180.81       32.32     53.35 o 
  22  10   0      742.81      542.35    216.71 o 
   1  11   0      302.24      210.45     25.40 o 
   3  11   0       41.74       37.99     22.56 o 
   5  11   0        0.03        1.19     20.59 o 
   7  11   0       76.38       16.83     25.59 o 
   9  11   0      274.11      278.41     46.59 o 
  11  11   0      150.51      117.48     35.74 o 
  13  11   0        7.03        4.16     21.85 o 
  15  11   0        0.23        7.16     28.21 o 
  17  11   0       37.87       27.99     32.32 o 
  19  11   0        0.04       -7.34     28.18 o 
   0  12   0      470.11      553.83     55.97 o 
   2  12   0      258.62      281.08     34.34 o 
   4  12   0      851.61      952.60     45.63 o 
   6  12   0      722.94      655.18     45.34 o 
   8  12   0     1443.32     1420.65     47.17 o 
  10  12   0      394.56      421.10     35.64 o 
  12  12   0      607.67      468.51     97.14 o 
  14  12   0      277.29      160.03     42.21 o 
  16  12   0      299.73      126.12    112.03 o 
   1  13   0        2.09       -6.17     21.03 o 
   3  13   0       22.95       47.89     34.55 o 
   5  13   0       37.63       75.76     36.46 o 
   7  13   0       44.73       58.38     36.51 o 
   9  13   0      111.00      102.61     37.77 o 
  11  13   0       84.41       36.02     26.49 o 
  13  13   0      205.38      154.92    108.62 o 
   0  14   0      125.10       54.61     43.26 o 
   2  14   0      272.14      256.03     46.20 o 
   4  14   0      218.37      207.88     42.28 o 
   6  14   0      233.35      316.89     76.28 o 
 -31   1   1      419.74       92.73     72.56 o 
 -29   1   1      255.12      104.67     74.28 o 
 -27   1   1      254.52       23.07     57.58 o 
 -25   1   1     2194.48     2426.91    141.62 o 
 -23   1   1      676.83      832.16    100.36 o 
 -21   1   1     1561.81     1779.01    141.50 o 
 -19   1   1       25.19       89.41     64.61 o 
 -17   1   1     3456.06     3960.28    163.18 o 
 -15   1   1     1707.85     1958.64    103.96 o 
 -13   1   1     1768.73     1807.70     82.53 o 
 -11   1   1     4492.80     4904.27    122.22 o 
  -9   1   1      661.27      521.26     59.17 o 
  -7   1   1     6995.89     6334.75    126.83 o 
  -5   1   1     4239.14     3597.17     54.41 o 
  -3   1   1      217.25      536.67     47.43 o 
  -1   1   1    25394.14    24873.39    523.62 o 
   1   1   1    10272.71     9346.92     77.69 o 
   3   1   1    22455.36    21607.04    200.87 o 
   5   1   1     1827.84     1921.57     53.03 o 
   7   1   1    22232.82    22005.85    242.37 o 
   9   1   1    14622.93    14297.01    175.88 o 
  11   1   1     7513.21     7488.94    138.45 o 
  13   1   1    12389.88    13088.29    225.45 o 
  15   1   1     5366.64     5262.00    144.98 o 
  17   1   1     4173.69     4434.04    154.68 o 
  19   1   1     2177.94     2371.19    141.15 o 
  21   1   1       17.79       10.37     51.94 o 
  23   1   1      822.18      908.44     94.31 o 
  25   1   1      253.94      307.29     91.91 o 
  27   1   1      933.05      865.99    169.26 o 
  29   1   1       48.00       36.48     77.88 o 
  31   1   1      317.21       67.09     95.23 o 
 -30   2   1       18.19       13.08     53.74 o 
 -28   2   1       89.91       30.36     63.66 o 
 -26   2   1       13.47       -1.83     41.17 o 
 -24   2   1      133.40       66.84     55.55 o 
 -22   2   1       53.96       55.08     55.12 o 
 -20   2   1      244.80      242.31     62.88 o 
 -18   2   1     3592.56     3789.56    139.62 o 
 -16   2   1     1005.74     1070.60     92.48 o 
 -14   2   1      153.88      171.90     42.00 o 
 -12   2   1      412.00      516.49     53.08 o 
 -10   2   1    17474.51    18850.05    214.75 o 
  -8   2   1      531.12      511.04     39.36 o 
  -6   2   1        0.69       22.19     23.46 o 
  -4   2   1      542.36      721.57     29.07 o 
  -2   2   1     8658.85     7990.94     82.15 o 
   0   2   1     4584.12     4159.57     62.25 o 
   2   2   1     3073.72     3139.41     57.55 o 
   4   2   1    17862.15    17338.69    199.42 o 
   6   2   1     1440.92     1501.76     54.83 o 
   8   2   1     1323.60     1279.31     62.92 o 
  10   2   1        2.96      114.61     54.21 o 
  12   2   1     7720.22     8589.84    156.09 o 
  14   2   1       11.89       -5.24     43.47 o 
  16   2   1      566.27      667.67     83.06 o 
  18   2   1        7.10       53.87     70.22 o 
  20   2   1      174.25      143.11     80.29 o 
  22   2   1      866.99      914.08    112.14 o 
  24   2   1      160.95      133.14     76.66 o 
  26   2   1      137.75        8.85     52.31 o 
  28   2   1       32.95        2.99     60.01 o 
  30   2   1        7.99       41.46     77.82 o 
 -29   3   1       74.69       42.55     68.14 o 
 -27   3   1      300.71       52.78     69.40 o 
 -25   3   1      313.95      145.55     77.05 o 
 -23   3   1      218.95      236.64     63.51 o 
 -21   3   1      886.84     1111.82     84.67 o 
 -19   3   1     3426.85     3607.34    115.91 o 
 -17   3   1     5016.11     5413.92    132.49 o 
 -15   3   1     7739.92     7802.85    159.65 o 
 -13   3   1     3775.01     3512.19     95.40 o 
 -11   3   1     2491.13     2528.18     63.78 o 
  -9   3   1    13617.90    13429.45    153.48 o 
  -7   3   1     9376.24     8778.96     94.74 o 
  -5   3   1     1098.49      871.48     35.13 o 
  -3   3   1     1778.76     1607.63     31.04 o 
  -1   3   1     7975.64     7235.06    105.59 o 
   1   3   1     9274.08     8335.52     82.95 o 
   3   3   1     9764.13     8926.28    112.01 o 
   5   3   1     3884.06     3338.27     87.01 o 
   7   3   1     3300.91     3275.30     75.69 o 
   9   3   1    12956.26    13355.52    177.78 o 
  11   3   1     4612.98     4744.46     95.82 o 
  13   3   1      171.13      236.97     47.53 o 
  15   3   1      943.51     1068.57     74.30 o 
  17   3   1     1635.90     1784.26     99.92 o 
  19   3   1     1430.48     1682.58    122.83 o 
  21   3   1     1359.14     1413.94    121.33 o 
  23   3   1      676.28      793.30    102.44 o 
  25   3   1      408.67      132.13    115.68 o 
  27   3   1      788.81      641.78    204.68 o 
  29   3   1      435.29       89.56    106.65 o 
 -30   4   1        0.00       -4.24     59.29 o 
 -28   4   1      221.85       97.25     65.50 o 
 -26   4   1       27.64       10.94     47.29 o 
 -24   4   1      192.97      142.93     57.80 o 
 -22   4   1      163.44      149.83     55.78 o 
 -20   4   1        9.07       -3.13     37.04 o 
 -18   4   1       97.50      103.29     43.04 o 
 -16   4   1      150.76      181.29     46.59 o 
 -14   4   1       40.79       66.15     39.82 o 
 -12   4   1      393.55      434.79     45.70 o 
 -10   4   1     2207.05     2055.48     65.15 o 
  -8   4   1       12.35        2.86     26.02 o 
  -6   4   1     3099.44     3353.72     50.23 o 
  -4   4   1     1794.50     1954.97     34.36 o 
  -2   4   1      455.95      564.08     50.95 o 
   0   4   1      240.64      279.78     11.45 o 
   2   4   1     3407.96     2558.12     43.20 o 
   4   4   1     2367.28     2233.91     42.44 o 
   6   4   1      226.58      296.05     29.54 o 
   8   4   1      535.26      545.87     46.54 o 
  10   4   1      185.80      246.43     38.31 o 
  12   4   1      693.46      770.34     61.36 o 
  14   4   1      284.46      252.36     76.33 o 
  16   4   1      813.31      842.02     82.80 o 
  18   4   1      352.65      318.37     72.80 o 
  20   4   1        7.43        2.99     55.05 o 
  22   4   1       15.73       48.47     69.90 o 
  24   4   1       54.87       16.65     69.38 o 
  26   4   1        0.07       11.15     61.50 o 
  28   4   1       68.52       -0.94     52.87 o 
  30   4   1       71.60       45.18     63.74 o 
 -29   5   1      340.03      303.17     97.41 o 
 -27   5   1       90.70       30.52     49.77 o 
 -25   5   1      462.42      377.65    113.00 o 
 -23   5   1       63.16      132.86     61.66 o 
 -21   5   1     4095.26     4040.32    119.66 o 
 -19   5   1      609.97      711.42     61.87 o 
 -17   5   1     2499.09     2656.85     92.85 o 
 -15   5   1     3163.00     3378.50     99.82 o 
 -13   5   1     8554.95     8604.30    134.27 o 
 -11   5   1     5677.36     5987.79    102.18 o 
  -9   5   1     7252.47     7101.72     93.54 o 
  -7   5   1     4523.51     4331.97     64.08 o 
  -5   5   1    10507.44    10158.69     85.85 o 
  -3   5   1     3084.36     2751.44     44.92 o 
  -1   5   1    11232.30    10009.74     99.98 o 
   1   5   1     3155.03     3751.36     54.29 o 
   3   5   1    13611.15    12854.64    126.21 o 
   5   5   1     3700.76     3761.02     64.42 o 
   7   5   1     4221.61     4334.97     70.62 o 
   9   5   1      847.12      990.31     49.37 o 
  11   5   1      799.55      963.52     48.94 o 
  13   5   1      227.14      394.14     55.37 o 
  15   5   1     1605.31     1715.38    107.28 o 
  17   5   1      203.91      320.79     64.03 o 
  19   5   1     1114.12     1183.52     96.47 o 
  21   5   1      687.34      803.92    116.54 o 
  23   5   1     3347.13     3685.34    226.17 o 
  25   5   1      133.09      103.33     68.40 o 
  27   5   1      539.40      273.45    135.63 o 
  29   5   1      169.68      138.75     77.74 o 
 -28   6   1       49.56       20.02     52.34 o 
 -26   6   1        2.14       33.53     60.71 o 
 -24   6   1       22.49       29.58     45.63 o 
 -22   6   1        3.23       10.86     44.83 o 
 -20   6   1     1582.46     1465.24    108.95 o 
 -18   6   1      502.99      470.52     59.35 o 
 -16   6   1      122.33      166.94     39.89 o 
 -14   6   1       16.75        9.84     39.59 o 
 -12   6   1      122.57      139.29     36.66 o 
 -10   6   1     2926.83     2572.76     70.83 o 
  -8   6   1     1606.70     1517.79     44.62 o 
  -6   6   1        4.74       21.31     12.61 o 
  -4   6   1      673.75      592.26     18.41 o 
  -2   6   1      827.95      873.35     25.67 o 
   0   6   1      636.80      696.52     18.00 o 
   2   6   1     1995.43     2403.98     45.08 o 
   4   6   1       44.50       88.55     16.77 o 
   6   6   1      517.14      555.41     34.47 o 
   8   6   1      130.17      161.82     35.48 o 
  10   6   1        7.31       56.98     37.54 o 
  12   6   1       76.87       53.81     34.67 o 
  14   6   1      127.19       95.35     44.27 o 
  16   6   1       72.22       52.09     41.50 o 
  18   6   1      345.23      319.52     51.91 o 
  20   6   1        2.64       13.29     33.81 o 
  22   6   1        0.56      -10.97     48.00 o 
  24   6   1      529.08      365.00    125.42 o 
  26   6   1        0.37      -25.13     71.22 o 
  28   6   1       70.83       25.23     73.35 o 
 -27   7   1      415.67      326.13    126.56 o 
 -25   7   1      759.11      760.70    204.99 o 
 -23   7   1     1590.55     1885.83     97.98 o 
 -21   7   1      550.97      604.73     83.69 o 
 -19   7   1      991.82      991.53     73.83 o 
 -17   7   1      692.28      685.83     61.02 o 
 -15   7   1      322.11      352.79     43.11 o 
 -13   7   1     1990.00     2009.04     78.95 o 
 -11   7   1     1170.10     1275.23     57.40 o 
  -9   7   1     5180.76     5319.41     90.69 o 
  -7   7   1     3552.54     3633.40     56.64 o 
  -5   7   1     9380.02     9074.08     96.37 o 
  -3   7   1     5172.79     4865.81     61.57 o 
  -1   7   1     1234.14     1149.90     28.26 o 
   1   7   1     4383.54     4360.07     54.49 o 
   3   7   1     1332.81     1204.35     37.52 o 
   5   7   1     1358.07     1509.76     46.77 o 
   7   7   1     6633.98     6653.69     89.01 o 
   9   7   1       98.29      235.61     41.06 o 
  11   7   1     3779.19     3892.97     93.25 o 
  13   7   1     1175.13     1358.52     64.76 o 
  15   7   1     1042.55     1042.43     73.29 o 
  17   7   1      254.20      341.18     58.24 o 
  19   7   1     1516.65     1643.37     78.84 o 
  21   7   1     1707.18     1845.36     95.07 o 
  23   7   1      380.00      287.00     99.55 o 
  25   7   1      492.63      320.29    103.26 o 
  27   7   1      182.45      188.41     74.25 o 
 -26   8   1        0.05       26.53     54.51 o 
 -24   8   1        3.94      -19.68     47.23 o 
 -22   8   1       73.20       61.90     46.07 o 
 -20   8   1       26.67       10.18     33.75 o 
 -18   8   1      181.18      125.78     50.70 o 
 -16   8   1       30.20        9.99     28.15 o 
 -14   8   1     1498.14     1596.92     67.37 o 
 -12   8   1     2291.28     2192.97     74.67 o 
 -10   8   1     1851.16     1946.45     76.82 o 
  -8   8   1     3446.62     3130.34     54.04 o 
  -6   8   1       22.93       46.57     19.64 o 
  -4   8   1      114.41       82.32     21.44 o 
  -2   8   1      375.63      395.37     28.58 o 
   0   8   1        0.00      -13.39     17.85 o 
   2   8   1      343.00      473.55     37.80 o 
   4   8   1      336.21      365.44     30.09 o 
   6   8   1       11.06        8.82     17.88 o 
   8   8   1     1452.35     1567.31     51.09 o 
  10   8   1     2073.92     2119.35     61.12 o 
  12   8   1     1788.78     1741.21     85.72 o 
  14   8   1     1979.04     2294.18     75.19 o 
  16   8   1      231.78      213.17     55.21 o 
  18   8   1        0.09       10.79     27.44 o 
  20   8   1       70.18       58.55     45.62 o 
  22   8   1        0.63      -15.30     47.04 o 
  24   8   1       66.06      105.50     63.67 o 
  26   8   1        2.13       46.12     58.42 o 
 -23   9   1      272.18      105.84     66.13 o 
 -21   9   1      143.96      151.47     56.37 o 
 -19   9   1      412.28      493.99     94.35 o 
 -17   9   1      146.55      182.07     42.13 o 
 -15   9   1      559.75      657.36     69.18 o 
 -13   9   1      922.66      861.66     47.30 o 
 -11   9   1      257.92      300.02     31.82 o 
  -9   9   1      364.19      324.06     24.70 o 
  -7   9   1       20.65       40.42     16.51 o 
  -5   9   1     2500.64     2643.37     53.16 o 
  -3   9   1     3414.49     3473.19     58.94 o 
  -1   9   1     5811.28     5764.56     78.11 o 
   1   9   1     5309.81     5219.90     79.26 o 
   3   9   1     2213.93     2304.51     50.97 o 
   5   9   1     2290.50     2332.10     57.42 o 
   7   9   1       47.54       96.50     32.93 o 
   9   9   1      234.16      252.14     33.53 o 
  11   9   1     1834.95     1847.20     54.91 o 
  13   9   1     2396.28     2575.43     85.60 o 
  15   9   1     4940.13     5370.52    111.36 o 
  17   9   1      895.94      986.11     79.37 o 
  19   9   1     1234.85     1558.10     74.57 o 
  21   9   1      195.68      173.15     55.83 o 
  23   9   1       26.33       75.12     65.05 o 
 -22  10   1       10.34       37.56     42.23 o 
 -20  10   1      683.24      697.85    155.26 o 
 -18  10   1      269.38      271.96     62.87 o 
 -16  10   1       72.54       45.23     22.98 o 
 -14  10   1      191.10      120.27     25.45 o 
 -12  10   1      963.13      960.78     61.64 o 
 -10  10   1      663.05      657.80     41.23 o 
  -8  10   1     1529.24     1477.83     56.80 o 
  -6  10   1       17.68       29.86     15.89 o 
  -4  10   1      147.55      135.47     24.36 o 
  -2  10   1        2.90        8.34     15.66 o 
   0  10   1     1000.41      986.66     50.69 o 
   2  10   1      102.10       64.23     26.47 o 
   4  10   1       16.93       25.31     18.33 o 
   6  10   1       34.88       30.85     25.95 o 
   8  10   1      261.69      292.68     35.62 o 
  10  10   1      643.29      629.49     45.04 o 
  12  10   1       18.79       70.49     29.44 o 
  14  10   1        0.32       17.04     23.25 o 
  16  10   1       64.02       36.89     46.39 o 
  18  10   1       11.87        9.79     23.53 o 
  20  10   1       31.78       41.21     40.24 o 
  22  10   1        2.20       60.55     52.27 o 
 -19  11   1      804.10      709.42    153.14 o 
 -17  11   1       42.83       32.69     29.66 o 
 -15  11   1      723.85      693.75     78.42 o 
 -13  11   1      831.96      779.00    118.33 o 
 -11  11   1      398.25      445.29     44.75 o 
  -9  11   1      476.64      394.78     31.96 o 
  -7  11   1      646.66      590.41     50.72 o 
  -5  11   1      368.32      452.33     33.80 o 
  -3  11   1     2456.11     2323.46     60.10 o 
  -1  11   1      119.25      148.69     25.42 o 
   1  11   1     1208.06     1259.74     59.37 o 
   3  11   1      568.39      671.67     42.82 o 
   5  11   1     2783.07     2811.74     70.20 o 
   7  11   1     1134.79     1129.44     52.03 o 
   9  11   1     1149.54     1222.74     55.13 o 
  11  11   1      839.33      812.11     52.73 o 
  13  11   1      635.62      802.33    111.31 o 
  15  11   1      582.20      514.79     79.12 o 
  17  11   1      464.39      321.28    133.60 o 
  19  11   1        4.04       72.39     43.31 o 
 -16  12   1       89.13       -7.68     43.45 o 
 -14  12   1      214.69      161.85    117.51 o 
 -12  12   1       18.21       15.52     39.15 o 
 -10  12   1      310.33      331.20     78.99 o 
  -8  12   1      205.95      138.47     24.00 o 
  -6  12   1       14.67       13.86     19.81 o 
  -4  12   1      166.63      152.50     33.27 o 
  -2  12   1      524.17      524.38     41.86 o 
   0  12   1       39.87       41.52     31.62 o 
   2  12   1      217.91      208.57     38.27 o 
   4  12   1      302.83      263.04     51.01 o 
   6  12   1       20.30       -1.60     16.58 o 
   8  12   1      116.07      116.36     32.27 o 
  10  12   1        1.46       13.61     27.93 o 
  12  12   1        1.99       -5.20     24.61 o 
  14  12   1       14.53       -8.87     32.50 o 
  16  12   1      105.77       43.40     34.08 o 
 -13  13   1     1021.33      841.06    142.40 o 
 -11  13   1      132.87       26.94     36.56 o 
  -9  13   1     2665.47     2792.45    266.57 o 
  -7  13   1      441.10      307.12     81.18 o 
  -5  13   1      179.03      135.70     42.07 o 
  -3  13   1        4.75       43.93     34.01 o 
  -1  13   1      216.36      203.71     39.07 o 
   1  13   1      266.53      254.90     43.41 o 
   3  13   1      683.29      722.23     71.15 o 
   5  13   1      261.05      168.14     47.95 o 
   7  13   1     1069.40     1124.93     51.02 o 
   9  13   1      659.06      645.16     82.95 o 
  11  13   1     1317.48     1322.47     63.17 o 
  13  13   1      111.29       49.25     34.08 o 
  -6  14   1        2.85       23.86     51.61 o 
  -4  14   1       38.92       63.94     49.35 o 
  -2  14   1        7.05       -1.35     25.57 o 
   0  14   1      144.15      187.13     40.08 o 
   2  14   1        1.85       29.47     35.04 o 
   4  14   1       86.72       99.40     45.38 o 
   6  14   1       88.93       57.92     35.53 o 
 -30   0   2      954.58      919.06    273.04 o 
 -28   0   2     1242.74     1512.65    140.72 o 
 -26   0   2     3078.27     3577.18    168.77 o 
 -24   0   2      519.57      585.88    176.80 o 
 -22   0   2     4466.90     4599.59    154.69 o 
 -20   0   2     3816.27     4014.29    142.95 o 
 -18   0   2     7553.08     8101.30    209.08 o 
 -16   0   2     3861.01     3878.25    125.80 o 
 -14   0   2     2667.38     2794.93    173.73 o 
 -12   0   2     2569.41     2843.53    100.57 o 
 -10   0   2     1518.96     1397.65     62.03 o 
  -8   0   2     1852.04     1705.02     75.53 o 
  -6   0   2    13930.92    13155.01    149.94 o 
  -4   0   2      240.93      519.39    124.28 o 
  -2   0   2    32968.27    37804.99    656.71 o 
   0   0   2      190.61      200.94     58.07 o 
   2   0   2   147429.86   177148.69   2685.95 o 
   4   0   2    42986.73    46117.68    630.21 o 
   6   0   2     5514.77     5861.63    116.22 o 
   8   0   2       48.16      111.53     40.35 o 
  10   0   2     1959.90     1697.86    110.70 o 
  12   0   2    14571.77    14357.42    270.21 o 
  14   0   2    22107.01    22105.56    446.85 o 
  16   0   2     9616.74    10340.38    256.35 o 
  18   0   2    12450.08    13373.54    322.59 o 
  20   0   2      817.67      953.07    137.40 o 
  22   0   2      805.07      846.07    124.17 o 
  24   0   2     2155.82     2322.80    190.35 o 
  26   0   2     2411.57     2647.70    278.01 o 
  28   0   2      107.15      266.75    195.21 o 
  30   0   2      559.48      667.72    173.16 o 
 -31   1   2       32.29       27.74     56.71 o 
 -29   1   2       47.86       -8.89     40.03 o 
 -27   1   2       80.80       18.04     40.71 o 
 -25   1   2       47.87       -2.54     37.96 o 
 -23   1   2      474.13      273.90     61.13 o 
 -21   1   2      180.86      121.18     71.52 o 
 -19   1   2     3216.79     3287.11    121.08 o 
 -17   1   2      757.33      767.82     95.19 o 
 -15   1   2      214.03      224.47     50.79 o 
 -13   1   2        0.00       14.74     21.51 o 
 -11   1   2       10.65       10.77     20.42 o 
  -9   1   2     2420.52     2219.25     52.63 o 
  -7   1   2     2181.40     2062.71     41.60 o 
  -5   1   2     2916.31     2826.56     38.55 o 
  -3   1   2     2668.23     2996.78     61.17 o 
  -1   1   2    48447.07    53841.11    488.59 o 
   1   1   2     8134.72     8555.52    101.65 o 
   3   1   2    19974.56    19927.94    193.17 o 
   5   1   2      571.53      692.20     32.25 o 
   7   1   2     6199.96     5755.74     94.37 o 
   9   1   2     2161.62     2091.91     62.90 o 
  11   1   2     1775.78     1613.10     59.47 o 
  13   1   2      234.60      248.94     47.41 o 
  15   1   2       19.15       35.83     39.78 o 
  17   1   2       17.90       37.73     49.68 o 
  19   1   2     1545.36     1662.16     94.82 o 
  21   1   2      423.74      430.38     78.71 o 
  23   1   2        2.49       15.24     62.98 o 
  25   1   2      999.47     1047.06    119.26 o 
  27   1   2       58.82      100.02     77.40 o 
  29   1   2       22.30       18.45     76.03 o 
 -30   2   2      158.13      109.60     63.28 o 
 -28   2   2      425.85      284.66    110.25 o 
 -26   2   2      460.75       99.75     59.85 o 
 -24   2   2     1322.23     1635.95    143.00 o 
 -22   2   2     1324.23     1432.69     79.17 o 
 -20   2   2     2394.48     2628.64    101.76 o 
 -18   2   2      571.89      727.11     69.43 o 
 -16   2   2      366.14      378.39     81.89 o 
 -14   2   2     5528.52     5672.13    112.48 o 
 -12   2   2      903.83      888.22     52.77 o 
 -10   2   2     5806.77     5244.43     96.44 o 
  -8   2   2    17208.58    17780.33    147.53 o 
  -6   2   2     8219.49     7809.05     80.56 o 
  -4   2   2    12911.27    12337.33    116.17 o 
  -2   2   2     2073.41     2388.36     30.95 o 
   0   2   2     5702.06     5438.19     69.77 o 
   2   2   2       47.65      107.30     20.87 o 
   4   2   2     1542.57     1645.64     51.52 o 
   6   2   2    11321.48    10628.83    123.06 o 
   8   2   2     2337.91     1813.25     64.98 o 
  10   2   2    11738.44    11488.50    179.59 o 
  12   2   2     3998.70     3853.50     95.26 o 
  14   2   2      903.34      873.82     70.82 o 
  16   2   2     4526.58     4770.24    127.65 o 
  18   2   2     1889.69     2058.86     97.92 o 
  20   2   2     1235.33     1409.44    103.31 o 
  22   2   2      719.75      750.08    133.02 o 
  24   2   2     1694.56     1844.73    112.44 o 
  26   2   2      687.82      698.36    146.64 o 
  28   2   2       31.89      -12.78     65.33 o 
  30   2   2      159.75       95.22     82.82 o 
 -29   3   2       84.35       39.83     46.80 o 
 -27   3   2        4.32       19.17     54.05 o 
 -25   3   2      216.72       86.93     73.55 o 
 -23   3   2      138.98      103.68     61.35 o 
 -21   3   2       22.51       21.98     37.61 o 
 -19   3   2       71.69      115.20     51.50 o 
 -17   3   2     1101.98     1104.20     79.14 o 
 -15   3   2       37.99       19.73     36.03 o 
 -13   3   2      431.90      497.88     46.55 o 
 -11   3   2     2484.12     2671.91     68.64 o 
  -9   3   2     2837.82     3325.34     59.49 o 
  -7   3   2     4160.87     4257.06     48.90 o 
  -5   3   2     1286.66     1315.26     24.23 o 
  -3   3   2      248.60      223.06     16.71 o 
  -1   3   2     5214.96     4351.65     79.46 o 
   1   3   2      245.13      259.80     19.11 o 
   3   3   2       69.66       50.03     24.47 o 
   5   3   2     2922.93     2769.73     58.17 o 
   7   3   2      271.57      677.23    163.53 o 
   9   3   2     9705.31     9579.71    138.21 o 
  11   3   2      269.94      221.38     45.96 o 
  13   3   2     5972.72     6164.47    129.39 o 
  15   3   2      529.20      647.06     64.72 o 
  17   3   2        2.71      -46.92     47.21 o 
  19   3   2      119.92      125.99     66.63 o 
  21   3   2      188.82      177.51     77.45 o 
  23   3   2      772.64      508.33    109.34 o 
  25   3   2       27.18      -14.91     77.57 o 
  27   3   2        8.49        3.95     61.19 o 
  29   3   2       85.23       26.12     63.22 o 
 -28   4   2       50.20       35.90     54.50 o 
 -26   4   2      250.24      147.69     74.93 o 
 -24   4   2      192.10      175.35     68.71 o 
 -22   4   2      505.09      542.75     90.31 o 
 -20   4   2      601.07      687.72     74.16 o 
 -18   4   2     2013.08     1941.71     87.48 o 
 -16   4   2     1720.70     1755.27     73.46 o 
 -14   4   2     3319.98     3272.54     80.25 o 
 -12   4   2     4729.74     4586.88     95.44 o 
 -10   4   2     7044.95     6769.26     93.64 o 
  -8   4   2     6053.49     6381.25     76.99 o 
  -6   4   2     7302.82     7815.60     86.52 o 
  -4   4   2     5255.87     5500.91     75.82 o 
  -2   4   2     4609.52     4724.74     66.32 o 
   0   4   2     7246.16     6920.40     70.13 o 
   2   4   2    14992.33    14249.71    151.78 o 
   4   4   2    17897.99    16976.58    191.79 o 
   6   4   2    16334.89    15385.38    174.65 o 
   8   4   2    10131.49     9799.73    144.50 o 
  10   4   2     2908.49     2870.30     77.90 o 
  12   4   2        8.99      -31.59     39.75 o 
  14   4   2       17.13       35.72     56.62 o 
  16   4   2        6.87      -47.44     51.81 o 
  18   4   2      439.68      459.81     84.95 o 
  20   4   2      820.05      790.38     97.27 o 
  22   4   2     1972.37     2218.10    127.09 o 
  24   4   2      600.60      318.75    175.89 o 
  26   4   2      397.01      134.53    111.01 o 
  28   4   2      275.64       10.69     84.23 o 
 -29   5   2       69.39       88.22     63.05 o 
 -27   5   2       33.51       32.44     51.41 o 
 -25   5   2        0.88       11.66     49.08 o 
 -23   5   2       27.32       41.49     58.00 o 
 -21   5   2       42.86       24.76     46.76 o 
 -19   5   2      245.04      210.11     57.80 o 
 -17   5   2      168.92      169.89     57.57 o 
 -15   5   2      124.95       90.85     37.31 o 
 -13   5   2     1182.43     1150.51     57.80 o 
 -11   5   2      255.98      220.90     31.92 o 
  -9   5   2        4.25        5.44     22.49 o 
  -7   5   2      823.71      710.19     30.93 o 
  -5   5   2        8.27       34.15     14.61 o 
  -3   5   2     2212.45     2057.50     49.13 o 
  -1   5   2      231.18      285.04     32.29 o 
   1   5   2      277.02      291.83     27.07 o 
   3   5   2     3146.73     3396.76     55.95 o 
   5   5   2        7.18       15.85     16.86 o 
   7   5   2      170.67      162.57     31.67 o 
   9   5   2      754.03      777.35     59.69 o 
  11   5   2       32.72       24.62     34.06 o 
  13   5   2      409.85      421.05     59.92 o 
  15   5   2       15.00       17.32     48.83 o 
  17   5   2       51.87       24.84     49.46 o 
  19   5   2      541.19      449.97     69.13 o 
  21   5   2        0.25       46.45     68.15 o 
  23   5   2       83.73      124.60     65.76 o 
  25   5   2      416.58      233.64    106.48 o 
  27   5   2       12.08       17.04     61.00 o 
 -28   6   2       47.73       13.37     53.09 o 
 -26   6   2      190.97      156.32     67.31 o 
 -24   6   2        6.33       23.13     51.69 o 
 -22   6   2     1264.86     1252.90     82.97 o 
 -20   6   2     1989.07     2054.72    126.80 o 
 -18   6   2     2630.50     2712.05     85.38 o 
 -16   6   2     2204.91     2474.93    116.20 o 
 -14   6   2     1115.43     1105.12     55.81 o 
 -12   6   2     1933.03     1989.91     60.63 o 
 -10   6   2      390.64      435.96     29.51 o 
  -8   6   2     5597.91     5465.80     73.71 o 
  -6   6   2     3317.55     3340.90     69.43 o 
  -4   6   2     4744.03     4632.68     74.63 o 
  -2   6   2    11347.88    10867.38    343.97 o 
   0   6   2     2973.09     2713.37     35.68 o 
   2   6   2     5254.60     5020.56     73.55 o 
   4   6   2     6090.41     5957.68     69.31 o 
   6   6   2     5440.32     5677.95     96.74 o 
   8   6   2     3924.48     3840.66     83.10 o 
  10   6   2     1650.24     1691.72     57.57 o 
  12   6   2     3602.56     3688.83    113.08 o 
  14   6   2       87.58       53.78     48.71 o 
  16   6   2      230.40      244.29     60.36 o 
  18   6   2      343.73      323.93     74.26 o 
  20   6   2      256.26      155.41     69.88 o 
  22   6   2     1057.64     1171.57     95.41 o 
  24   6   2      435.39      294.81     97.22 o 
  26   6   2      262.80      287.85     73.69 o 
 -27   7   2       20.34       58.08     54.27 o 
 -25   7   2        0.04        1.86     39.02 o 
 -23   7   2        0.41      -14.03     31.43 o 
 -21   7   2      126.77      136.49     46.08 o 
 -19   7   2      315.77      302.57     89.46 o 
 -17   7   2     1048.01     1005.87     58.06 o 
 -15   7   2      174.95      145.15     42.51 o 
 -13   7   2      265.05      258.92     45.58 o 
 -11   7   2       74.49       69.20     34.13 o 
  -9   7   2     4131.10     4108.38     75.23 o 
  -7   7   2     1303.05     1240.85     38.63 o 
  -5   7   2      518.43      537.50     28.28 o 
  -3   7   2     1431.85     1453.11     39.04 o 
  -1   7   2      974.35     1237.15     35.61 o 
   1   7   2        4.17       14.36     13.25 o 
   3   7   2      547.66      493.64     25.62 o 
   5   7   2     3467.98     3506.14     56.12 o 
   7   7   2      797.97      738.45     38.14 o 
   9   7   2     2744.28     2931.73     70.04 o 
  11   7   2      110.95      131.64     34.77 o 
  13   7   2     1585.25     1529.49     76.06 o 
  15   7   2      985.28     1010.43     83.59 o 
  17   7   2       21.17       39.78     40.99 o 
  19   7   2       96.66       81.09     50.43 o 
  21   7   2        0.20        3.30     37.67 o 
  23   7   2       62.51      107.09     52.95 o 
  25   7   2       16.35      -14.61     56.97 o 
 -24   8   2      522.53      330.63     96.52 o 
 -22   8   2      538.80      651.46    144.31 o 
 -20   8   2      704.71      614.08    124.49 o 
 -18   8   2      887.97      937.31     59.30 o 
 -16   8   2      779.61      818.15     59.30 o 
 -14   8   2     1624.68     1698.29     91.64 o 
 -12   8   2     1470.09     1397.32     80.46 o 
 -10   8   2     6241.67     5977.84    127.39 o 
  -8   8   2     2285.11     2239.95     75.05 o 
  -6   8   2     1175.21     1179.20     68.46 o 
  -4   8   2     2778.12     2885.57     57.08 o 
  -2   8   2     2425.02     2401.25     59.31 o 
   0   8   2     2855.97     3048.87     60.98 o 
   2   8   2     2502.71     2450.46     54.20 o 
   4   8   2      630.74      870.27     78.15 o 
   6   8   2     1924.32     1869.89    115.96 o 
   8   8   2      472.87      504.32     37.24 o 
  10   8   2      642.47      704.44     44.36 o 
  12   8   2      325.65      276.53     42.70 o 
  14   8   2    11258.87    11988.41    199.00 o 
  16   8   2     1089.17     1267.65     70.55 o 
  18   8   2      697.12      673.92     84.84 o 
  20   8   2      333.63      244.58     67.82 o 
  22   8   2       48.29       75.90     52.63 o 
  24   8   2       49.71       -8.20     37.71 o 
 -23   9   2       16.58       25.41     56.18 o 
 -21   9   2      333.97      230.24     60.29 o 
 -19   9   2       18.84        3.61     35.43 o 
 -17   9   2        2.46       14.67     28.89 o 
 -15   9   2        9.47       26.41     32.80 o 
 -13   9   2     1009.61      868.97     74.54 o 
 -11   9   2      119.12      101.15     47.35 o 
  -9   9   2      956.16      883.79     58.17 o 
  -7   9   2        2.14        1.96     10.79 o 
  -5   9   2      204.37      148.52     33.64 o 
  -3   9   2      319.59      351.99     39.86 o 
  -1   9   2       35.38       45.87     28.07 o 
   1   9   2      267.42      178.57     32.02 o 
   3   9   2        3.02        9.15     19.67 o 
   5   9   2      190.28      182.10     30.43 o 
   7   9   2       18.15        3.20     16.96 o 
   9   9   2      880.06      937.36     43.95 o 
  11   9   2      332.05      330.48     34.70 o 
  13   9   2      735.17      790.80     51.13 o 
  15   9   2       24.27       -9.83     34.03 o 
  17   9   2        0.23       39.12     39.68 o 
  19   9   2      107.63       35.33     46.91 o 
  21   9   2        4.31       -7.69     34.11 o 
  23   9   2        1.89      -22.65     47.56 o 
 -20  10   2      982.46      805.40    181.72 o 
 -18  10   2      114.74      100.07     38.88 o 
 -16  10   2      282.08      255.09     49.66 o 
 -14  10   2      794.11      478.45    196.63 o 
 -12  10   2      249.59      247.67     56.93 o 
 -10  10   2     1255.31     1276.07    114.93 o 
  -8  10   2     1402.26     1255.66     65.95 o 
  -6  10   2     1410.07     1390.50     90.63 o 
  -4  10   2       69.63       82.20     34.65 o 
  -2  10   2      613.95      650.54     42.98 o 
   0  10   2      643.36      646.23     50.56 o 
   2  10   2       15.24       37.22     28.53 o 
   4  10   2     2148.10     2021.82     61.53 o 
   6  10   2      536.21      532.70     38.37 o 
   8  10   2      540.18      547.37     68.59 o 
  10  10   2     2311.15     2413.00     88.73 o 
  12  10   2     1130.91     1234.05     52.74 o 
  14  10   2     1083.91     1112.84     52.05 o 
  16  10   2      184.76      204.99     45.47 o 
  18  10   2      924.73      818.08     79.87 o 
  20  10   2      261.98      250.79     65.85 o 
 -19  11   2       12.56       -7.54     49.45 o 
 -17  11   2      206.12      145.81     88.48 o 
 -15  11   2       26.61       33.10     43.56 o 
 -13  11   2       19.75       51.10     51.89 o 
 -11  11   2        2.22       23.28     35.35 o 
  -9  11   2       35.57       19.10     30.17 o 
  -7  11   2        1.56        2.82     22.57 o 
  -5  11   2       69.16       90.55     37.12 o 
  -3  11   2       88.59       68.85     25.95 o 
  -1  11   2       42.44       33.47     26.02 o 
   1  11   2      364.81      360.47     44.60 o 
   3  11   2       13.03        7.58     21.54 o 
   5  11   2      787.33      761.55     29.96 o 
   7  11   2      253.95      191.94     61.26 o 
   9  11   2        4.10        7.58     23.77 o 
  11  11   2       88.08       94.98     36.32 o 
  13  11   2        0.66       12.79     31.15 o 
  15  11   2        1.57        0.27     24.01 o 
  17  11   2        1.82       -6.47     29.88 o 
  19  11   2       11.90      -39.90     39.90 o 
 -16  12   2      223.92      191.89    250.44 o 
 -14  12   2      546.37      510.78    218.76 o 
 -12  12   2      356.16      143.41     65.00 o 
 -10  12   2      784.16      626.22    151.83 o 
  -8  12   2      393.78      407.73     92.78 o 
  -6  12   2     1032.06      926.64    151.44 o 
  -4  12   2      514.16      446.74     43.95 o 
  -2  12   2      836.99      980.44     83.55 o 
   0  12   2      449.73      444.12     42.15 o 
   2  12   2      959.29     1019.77     78.07 o 
   4  12   2      572.24      637.91     88.15 o 
   6  12   2      911.35      953.52     97.74 o 
   8  12   2      491.59      379.50     84.49 o 
  10  12   2      561.62      481.80    106.24 o 
  12  12   2       34.44       25.62     27.38 o 
  14  12   2      218.03      121.62     43.79 o 
  16  12   2      209.85      145.66     62.06 o 
 -11  13   2       38.14       -2.60     64.70 o 
  -9  13   2        1.83      -30.50    151.23 o 
  -7  13   2        1.27      -36.75     61.77 o 
  -5  13   2       91.34      104.41     67.46 o 
  -3  13   2        0.92        8.48     50.96 o 
  -1  13   2       38.32       78.64     49.47 o 
   1  13   2       57.55       50.09     28.91 o 
   3  13   2        6.07       25.07     29.65 o 
   5  13   2       92.65       77.81     35.23 o 
   7  13   2        3.89      -23.51     44.26 o 
   9  13   2        5.02      -24.45     26.01 o 
  11  13   2       90.03       58.35     37.57 o 
  -2  14   2      811.66      912.95    254.49 o 
   0  14   2      643.33      609.50     71.16 o 
   2  14   2      223.41      212.19    129.71 o 
 -29   1   3      900.05      958.63    197.40 o 
 -27   1   3      647.37      784.94    158.24 o 
 -25   1   3     1172.63     1369.11    135.91 o 
 -23   1   3     3233.46     3489.69     94.79 o 
 -21   1   3      428.14      528.63     53.33 o 
 -19   1   3     1543.44     1628.90     80.78 o 
 -17   1   3      300.91      375.43     60.28 o 
 -15   1   3     7307.13     7891.30    112.97 o 
 -13   1   3     5100.08     4841.13     90.02 o 
 -11   1   3     8894.04     8290.00    106.96 o 
  -9   1   3    13268.48    13149.70    124.69 o 
  -7   1   3     2561.63     1940.12     33.14 o 
  -5   1   3     6780.34     6038.52     54.18 o 
  -3   1   3      302.79      217.22     18.25 o 
  -1   1   3      231.08      197.83     35.28 o 
   1   1   3    12733.95    12616.34    179.82 o 
   3   1   3     1841.92     1821.17     44.02 o 
   5   1   3     7551.69     7672.50    101.01 o 
   7   1   3      765.59      702.39     40.57 o 
   9   1   3     7180.82     7221.15    109.19 o 
  11   1   3     1257.00     1266.58     59.07 o 
  13   1   3      371.36      414.27     50.73 o 
  15   1   3     1794.71     1927.91    100.57 o 
  17   1   3      561.45      528.58     77.62 o 
  19   1   3     1454.54     1677.27    107.39 o 
  21   1   3      806.49      948.21     93.83 o 
  23   1   3       97.84      101.08     68.69 o 
  25   1   3     1896.81     2065.12    120.83 o 
  27   1   3      632.54      713.62    101.53 o 
  29   1   3      932.43     1115.09    144.80 o 
 -30   2   3        6.43        4.98     49.73 o 
 -28   2   3      432.38      112.50     78.91 o 
 -26   2   3      107.28       70.18     46.76 o 
 -24   2   3       17.14       -5.40     34.25 o 
 -22   2   3       54.58       45.39     36.64 o 
 -20   2   3       81.80       56.32     33.57 o 
 -18   2   3       34.96       57.11     30.38 o 
 -16   2   3      264.16      256.65     50.31 o 
 -14   2   3      390.28      372.87     34.13 o 
 -12   2   3      666.72      690.76     59.24 o 
 -10   2   3       14.25       15.98     18.26 o 
  -8   2   3      232.16      304.37     24.66 o 
  -6   2   3    10673.21    11244.73    103.48 o 
  -4   2   3    11096.38    11564.67    119.86 o 
  -2   2   3     4140.46     4821.25     58.24 o 
   0   2   3     4851.28     5268.72     71.19 o 
   2   2   3     5072.76     4840.42     71.69 o 
   4   2   3     3346.49     3441.39     83.38 o 
   6   2   3     2374.76     2621.33     55.47 o 
   8   2   3       43.80       39.63     23.60 o 
  10   2   3      146.23      129.31     31.21 o 
  12   2   3      770.00      774.23     59.03 o 
  14   2   3     1997.10     2055.96     81.43 o 
  16   2   3      750.50      741.04     73.03 o 
  18   2   3      353.35      314.22     59.93 o 
  20   2   3     1551.94     1576.17     97.21 o 
  22   2   3      847.90      870.57     95.51 o 
  24   2   3      161.66      168.85     72.06 o 
  26   2   3        0.30        0.94     54.79 o 
  28   2   3       26.81      -20.23     74.61 o 
 -29   3   3       10.49       11.87     34.98 o 
 -27   3   3       44.67       60.43     41.28 o 
 -25   3   3      535.29      448.63    168.35 o 
 -23   3   3      627.46      611.64     65.64 o 
 -21   3   3     1362.41     1529.61     68.88 o 
 -19   3   3     2364.99     2440.39     87.03 o 
 -17   3   3     4358.46     4629.57     89.01 o 
 -15   3   3     2377.90     2416.02     57.53 o 
 -13   3   3      815.13      739.87     44.28 o 
 -11   3   3      166.24      355.55     34.09 o 
  -9   3   3       54.26       89.26     21.51 o 
  -7   3   3     7943.10     7141.73     73.03 o 
  -5   3   3     6151.26     5867.13     80.14 o 
  -3   3   3     7581.88     7345.93     90.22 o 
  -1   3   3    14574.12    14134.97    155.27 o 
   1   3   3    15089.98    14917.70    137.13 o 
   3   3   3    11434.78    11221.01    145.79 o 
   5   3   3     4143.05     4225.36     70.40 o 
   7   3   3     1578.06     1653.15     48.88 o 
   9   3   3     1573.69     1775.90     63.55 o 
  11   3   3     6190.00     6357.84    110.07 o 
  13   3   3     2161.28     2329.86     80.60 o 
  15   3   3      498.20      500.54     64.84 o 
  17   3   3     1964.51     2032.51     90.63 o 
  19   3   3     1267.08     1228.81     88.22 o 
  21   3   3     1137.39     1277.35     96.35 o 
  23   3   3      680.63      796.81    126.49 o 
  25   3   3      204.38      160.26    104.33 o 
  27   3   3      114.51      162.11     89.50 o 
  29   3   3      221.05      185.28    100.05 o 
 -28   4   3       35.38        4.34     40.84 o 
 -26   4   3       21.05       14.10     40.11 o 
 -24   4   3       51.75       -9.39     34.20 o 
 -22   4   3      448.90      329.57     62.99 o 
 -20   4   3       12.00       -9.52     23.34 o 
 -18   4   3      180.46      157.94     38.57 o 
 -16   4   3      480.69      438.78     43.53 o 
 -14   4   3        8.00       -5.59     16.35 o 
 -12   4   3        8.16       -2.11     18.39 o 
 -10   4   3      782.30      759.75     31.33 o 
  -8   4   3      534.44      445.10     18.71 o 
  -6   4   3      587.83      557.23     24.50 o 
  -4   4   3     1439.92     1354.10     49.91 o 
  -2   4   3       20.24      -34.53     34.53 o 
   0   4   3     2120.94     2350.90     93.37 o 
   2   4   3      338.52      371.94     18.25 o 
   4   4   3       90.12       82.06     26.13 o 
   6   4   3       40.46       50.16     25.35 o 
   8   4   3     1215.50     1244.80     49.84 o 
  10   4   3      110.73      111.42     39.55 o 
  12   4   3      368.06      452.83     48.48 o 
  14   4   3      445.44      541.04     58.14 o 
  16   4   3        3.30       44.72     45.42 o 
  18   4   3        1.20      -36.53     48.88 o 
  20   4   3       55.08       75.13     77.02 o 
  22   4   3      151.33      191.08     78.58 o 
  24   4   3        5.63       58.86     60.02 o 
  26   4   3       34.27       83.29     73.14 o 
  28   4   3        0.31      -14.93     74.39 o 
 -27   5   3      252.67      174.69     54.28 o 
 -25   5   3        4.45        7.38     29.97 o 
 -23   5   3      372.73      416.02     58.31 o 
 -21   5   3      258.29      265.11     37.87 o 
 -19   5   3     3773.56     3583.24    100.28 o 
 -17   5   3      158.74      216.10     29.78 o 
 -15   5   3      789.05      776.09     43.24 o 
 -13   5   3      643.07      635.00     37.36 o 
 -11   5   3     1473.46     1293.81     38.15 o 
  -9   5   3      384.26      333.81     14.98 o 
  -7   5   3     2658.74     2259.56    104.80 o 
  -5   5   3     1524.39     1524.18     68.54 o 
  -3   5   3    12780.89    12146.16    182.80 o 
  -1   5   3     6366.81     6028.18    109.88 o 
   1   5   3     9354.65     9223.96    191.11 o 
   3   5   3      501.10      609.30     73.38 o 
   5   5   3    13698.08    13885.50    188.60 o 
   7   5   3     4050.14     4233.68     86.62 o 
   9   5   3     4372.58     4396.69    105.85 o 
  11   5   3     1561.67     1542.57     69.43 o 
  13   5   3     2402.62     2513.66     82.95 o 
  15   5   3     1486.04     1719.26     87.15 o 
  17   5   3     2965.17     3080.78    126.80 o 
  19   5   3      439.59      438.58     90.22 o 
  21   5   3      804.67      691.34    258.92 o 
  23   5   3      290.23      206.56    109.38 o 
  25   5   3      523.93      464.48    175.83 o 
  27   5   3       34.14       16.67     62.98 o 
 -26   6   3       71.07       20.08     53.28 o 
 -24   6   3       65.62       34.56     35.07 o 
 -22   6   3       10.78       -9.82     26.45 o 
 -20   6   3       97.06       57.39     30.37 o 
 -18   6   3      500.87      393.32     35.77 o 
 -16   6   3      835.04      779.08     35.43 o 
 -14   6   3      220.40      156.68     28.51 o 
 -12   6   3      139.84       92.23     19.64 o 
 -10   6   3        0.15       -8.10      8.90 o 
  -8   6   3      610.28      603.94     33.74 o 
  -6   6   3     1681.48     1414.88     51.20 o 
  -4   6   3     7195.93     7041.94    144.80 o 
  -2   6   3      243.72      221.83     52.64 o 
   0   6   3     1093.18      932.71     65.78 o 
   2   6   3        3.49       10.56     13.09 o 
   4   6   3     6470.31     6587.25    128.73 o 
   6   6   3       22.82        5.61     16.71 o 
   8   6   3     1002.41      958.31     65.61 o 
  10   6   3       29.81       25.97     32.15 o 
  12   6   3      451.08      558.99     53.40 o 
  14   6   3        2.61       27.96     51.86 o 
  16   6   3       26.94      -11.10     38.21 o 
  18   6   3      225.42      137.86     61.38 o 
  20   6   3       29.89        6.52     44.57 o 
  22   6   3      272.04      140.20     67.86 o 
  24   6   3      118.07       54.84     65.35 o 
  26   6   3      144.01       50.46     77.89 o 
 -25   7   3      275.18      250.19     60.74 o 
 -23   7   3      317.73      336.16     43.62 o 
 -21   7   3      260.69      238.64     43.19 o 
 -19   7   3      165.84      173.87     32.69 o 
 -17   7   3      216.01      169.44     26.27 o 
 -15   7   3     1553.28     1545.11     94.87 o 
 -13   7   3      219.99      184.75     21.17 o 
 -11   7   3     7687.62     6987.35    359.75 o 
  -9   7   3     5140.97     4944.65    225.57 o 
  -7   7   3     3254.99     3201.43    108.84 o 
  -5   7   3     3596.98     3056.67    164.30 o 
  -3   7   3     1139.04     1007.34     80.38 o 
  -1   7   3      109.77       60.78     27.01 o 
   1   7   3      176.59      139.24     18.09 o 
   3   7   3      942.00      986.01     35.36 o 
   5   7   3     3576.51     3450.86     64.52 o 
   7   7   3     1876.13     2095.77     53.19 o 
   9   7   3     7016.28     7229.15    108.45 o 
  11   7   3      678.33      757.26     52.39 o 
  13   7   3     2993.60     3000.83    183.35 o 
  15   7   3     1405.00     1564.05     77.84 o 
  17   7   3       72.36       52.42     53.71 o 
  19   7   3      289.69      204.55     64.33 o 
  21   7   3      723.55      476.15    196.88 o 
  23   7   3      359.73      279.85    114.33 o 
  25   7   3      179.86       99.64     70.40 o 
 -24   8   3      129.38       83.25     54.12 o 
 -22   8   3       47.25      -15.39     41.48 o 
 -20   8   3        5.56       -1.37     19.13 o 
 -18   8   3        0.37        8.16     17.57 o 
 -16   8   3      855.18      748.60     78.78 o 
 -14   8   3        7.02       19.09     16.28 o 
 -12   8   3      953.47      906.01     67.89 o 
 -10   8   3     1097.70     1003.67     75.19 o 
  -8   8   3      753.01      786.18     74.76 o 
  -6   8   3      734.84      719.17     57.95 o 
  -4   8   3      426.49      329.28     22.38 o 
  -2   8   3      520.10      384.73     25.78 o 
   0   8   3      269.10      154.30     34.99 o 
   2   8   3       55.14       39.88     15.66 o 
   4   8   3      188.30      195.08     25.11 o 
   6   8   3      531.28      543.78     37.08 o 
   8   8   3      156.28      150.34     32.96 o 
  10   8   3      677.06      682.57     47.66 o 
  12   8   3      528.65      602.66     46.10 o 
  14   8   3      572.56      536.53     54.25 o 
  16   8   3      236.77      206.60     49.82 o 
  18   8   3      438.57      427.70     71.25 o 
  20   8   3      165.20       86.39     54.33 o 
  22   8   3       40.24       35.01     52.51 o 
  24   8   3        7.06      -21.56     68.32 o 
 -21   9   3      190.73      104.14     48.08 o 
 -19   9   3       27.35       19.01     35.18 o 
 -17   9   3     1578.24     1525.73    310.36 o 
 -15   9   3      485.34      411.57    120.28 o 
 -13   9   3     4092.08     4141.37    367.72 o 
 -11   9   3     4507.63     4889.03    134.72 o 
  -9   9   3     1119.66      953.81    106.64 o 
  -7   9   3     2774.33     2913.69    108.49 o 
  -5   9   3       29.99        0.55     13.69 o 
  -3   9   3     2376.41     2279.96    257.81 o 
  -1   9   3      385.41      368.62     41.59 o 
   1   9   3      535.95      479.17     79.58 o 
   3   9   3     1398.03     1327.44     30.07 o 
   5   9   3        6.32       -2.00     16.76 o 
   7   9   3     1716.02     1734.09     71.39 o 
   9   9   3       15.64       17.45     19.96 o 
  11   9   3      474.33      502.34     41.17 o 
  13   9   3     2665.53     2857.30     95.54 o 
  15   9   3      457.32      445.52     48.25 o 
  17   9   3     2304.35     2405.88     92.35 o 
  19   9   3        3.08       21.59     41.84 o 
  21   9   3      316.92      246.35     86.07 o 
 -20  10   3       26.14       50.96     37.62 o 
 -18  10   3       12.18       62.54     46.03 o 
 -16  10   3       20.18       17.04     38.17 o 
 -14  10   3      325.71      244.80    116.98 o 
 -12  10   3        3.13       15.64     34.44 o 
 -10  10   3      529.43      419.84     36.72 o 
  -8  10   3        0.27       18.58     31.04 o 
  -6  10   3      562.14      549.17     61.32 o 
  -4  10   3     1013.82      994.67    114.62 o 
  -2  10   3     1299.34     1246.81    167.63 o 
   0  10   3       69.07       36.15     26.47 o 
   2  10   3        0.05        6.77     15.97 o 
   4  10   3      782.01      678.54     46.17 o 
   6  10   3      883.41      894.46     43.37 o 
   8  10   3      234.93      188.80     43.59 o 
  10  10   3       54.84       52.06     24.00 o 
  12  10   3      700.15      667.38     50.57 o 
  14  10   3       88.61       88.17     37.14 o 
  16  10   3        0.07       -4.81     24.13 o 
  18  10   3       25.37       53.45     39.33 o 
  20  10   3       10.20       -0.77     41.98 o 
 -17  11   3      912.76      827.62    495.45 o 
 -15  11   3      161.97      103.20     77.32 o 
 -13  11   3      519.73      432.67    314.36 o 
 -11  11   3      277.27      244.91     80.32 o 
  -9  11   3      304.37      368.24    152.27 o 
  -7  11   3      284.37      175.99    145.17 o 
  -5  11   3     1200.29     1302.55     83.41 o 
  -3  11   3      967.38      951.10    137.98 o 
  -1  11   3     2908.77     3152.76    115.94 o 
   1  11   3      194.83      206.03     61.14 o 
   3  11   3      636.89      599.46     61.62 o 
   5  11   3      370.52      340.92     28.15 o 
   7  11   3      678.99      616.68     42.74 o 
   9  11   3      229.12      166.68     39.01 o 
  11  11   3      374.92      371.63     36.27 o 
  13  11   3      109.69      105.41     33.09 o 
  15  11   3      446.03      640.08     65.47 o 
  17  11   3      245.92      215.83     47.80 o 
 -14  12   3      101.86       74.97     75.51 o 
 -12  12   3      100.11      100.97    116.63 o 
 -10  12   3        7.08       23.73     45.49 o 
  -8  12   3        4.87      -11.60     51.43 o 
  -6  12   3      114.47      120.57     85.96 o 
  -4  12   3      502.81      429.86    127.02 o 
  -2  12   3       49.41       93.96     52.49 o 
   0  12   3        8.46       27.59     49.71 o 
   2  12   3       78.83       69.59     63.70 o 
   4  12   3      119.96      156.79     71.05 o 
   6  12   3        4.05       30.08     43.15 o 
   8  12   3      244.23      125.83     61.04 o 
  10  12   3      150.76      152.20     33.15 o 
  12  12   3        0.60        9.47     23.98 o 
  14  12   3        2.21       37.67     50.55 o 
  -9  13   3       14.84       20.45     57.78 o 
  -7  13   3     1130.55     1556.31    171.88 o 
  -5  13   3      142.17      119.71     71.50 o 
  -3  13   3      355.31      446.57     71.56 o 
  -1  13   3      511.73      657.91     80.28 o 
   1  13   3     1617.09     1804.23    128.35 o 
   3  13   3     1110.60     1835.23    707.25 o 
   5  13   3     1245.96     1471.89    100.43 o 
   7  13   3      147.84      116.37    100.49 o 
   9  13   3      512.03      464.85    105.38 o 
 -28   0   4      407.87      206.79    173.60 o 
 -26   0   4       12.20      -23.75     78.43 o 
 -24   0   4      544.64      380.40    135.04 o 
 -22   0   4        4.95       23.81     54.30 o 
 -20   0   4      621.08      664.91     66.95 o 
 -18   0   4      751.19      688.91     65.39 o 
 -16   0   4    14762.98    15396.31    401.40 o 
 -14   0   4    10312.52    10665.35    263.84 o 
 -12   0   4     9089.66     9344.10    267.17 o 
 -10   0   4     5824.72     6215.28    123.07 o 
  -8   0   4     9191.11     9362.61    135.51 o 
  -6   0   4      197.29      259.39     28.63 o 
  -4   0   4    11545.41    11369.25    193.42 o 
  -2   0   4       72.43      114.66     20.44 o 
   0   0   4     8883.10     8728.02    148.51 o 
   2   0   4    10170.70     9457.04    241.46 o 
   4   0   4    33033.34    33708.85    500.02 o 
   6   0   4     1678.29     1865.16     71.39 o 
   8   0   4     3106.60     3104.78     87.55 o 
  10   0   4     1650.20     1593.25     77.23 o 
  12   0   4     3115.46     3377.44    117.83 o 
  14   0   4     1229.32     1246.54    117.91 o 
  16   0   4     2812.01     2866.37    148.07 o 
  18   0   4       11.11      -68.17     71.00 o 
  20   0   4      681.47      890.57    192.37 o 
  22   0   4       13.90      -31.67    109.11 o 
  24   0   4        3.88       44.78    106.31 o 
  26   0   4       37.20       34.92     86.83 o 
  28   0   4     2212.66     2205.41    302.03 o 
 -29   1   4       82.61       52.01     47.17 o 
 -27   1   4      188.79       99.23     56.98 o 
 -25   1   4      244.36      162.36     57.98 o 
 -23   1   4       72.57       50.98     33.80 o 
 -21   1   4     1464.40     1508.73     67.34 o 
 -19   1   4     1109.59     1127.30     64.21 o 
 -17   1   4     2154.45     2157.23     68.08 o 
 -15   1   4      431.84      458.87     46.83 o 
 -13   1   4        0.49        2.06     19.36 o 
 -11   1   4        0.21       13.24     21.29 o 
  -9   1   4      419.92      520.48     24.07 o 
  -7   1   4      218.40      207.15     21.83 o 
  -5   1   4      961.95     1069.62     33.65 o 
  -3   1   4     3853.93     3906.94     55.86 o 
  -1   1   4       17.40       89.63     17.20 o 
   1   1   4     6629.11     7092.95     96.71 o 
   3   1   4     1100.30     1003.30     56.29 o 
   5   1   4    13158.24    13563.28    158.37 o 
   7   1   4      830.95      834.16     40.00 o 
   9   1   4       60.31       32.38     24.41 o 
  11   1   4      233.57      234.23     42.50 o 
  13   1   4     1685.37     1905.83     97.92 o 
  15   1   4       22.85        9.51     36.42 o 
  17   1   4      404.56      389.94     58.03 o 
  19   1   4      230.30      152.56     64.11 o 
  21   1   4        5.63      -33.97     55.92 o 
  23   1   4      764.88      755.45     86.08 o 
  25   1   4      151.47      141.26     70.37 o 
  27   1   4      425.61      419.17     95.17 o 
 -28   2   4        4.21        9.83     34.00 o 
 -26   2   4      401.96      286.48    103.18 o 
 -24   2   4      182.42      183.66     47.52 o 
 -22   2   4      758.30      872.05     55.98 o 
 -20   2   4     1606.25     1643.01     61.78 o 
 -18   2   4     1534.99     1644.15     65.05 o 
 -16   2   4     1920.16     2105.62     60.01 o 
 -14   2   4     1320.53     1375.83     44.65 o 
 -12   2   4     6663.47     7109.67     89.49 o 
 -10   2   4     2552.83     2641.97     48.49 o 
  -8   2   4     3633.74     3492.15     53.44 o 
  -6   2   4    12559.29    13005.12    135.49 o 
  -4   2   4      626.48      565.89     34.02 o 
  -2   2   4     4557.21     4246.05     49.98 o 
   0   2   4     2772.93     2669.16     64.11 o 
   2   2   4     1517.72     1290.40     46.96 o 
   4   2   4     2604.10     2382.19     49.58 o 
   6   2   4     2583.66     2629.00     58.94 o 
   8   2   4     9080.73     9023.36    141.43 o 
  10   2   4     2859.76     2769.92     73.69 o 
  12   2   4     3522.32     3707.75     87.46 o 
  14   2   4     1646.84     1744.50     76.02 o 
  16   2   4       13.18        3.85     36.22 o 
  18   2   4     1966.95     2190.50    137.33 o 
  20   2   4      256.21      254.53     74.88 o 
  22   2   4       91.99       97.23     68.76 o 
  24   2   4      549.36      642.21     98.16 o 
  26   2   4      502.57      544.27    118.17 o 
  28   2   4      354.75      317.69     89.05 o 
 -27   3   4      241.24      263.60     73.11 o 
 -25   3   4       12.05        8.42     32.89 o 
 -23   3   4       13.67       -3.29     27.92 o 
 -21   3   4      621.15      616.39     46.92 o 
 -19   3   4      671.84      650.67     41.59 o 
 -17   3   4     1189.24     1226.69     63.58 o 
 -15   3   4        0.23        2.68     21.47 o 
 -13   3   4      615.85      572.34     37.91 o 
 -11   3   4      270.95      243.71     27.41 o 
  -9   3   4       16.16       19.84     16.83 o 
  -7   3   4     2974.37     2995.50     66.40 o 
  -5   3   4      326.64      445.61     20.16 o 
  -3   3   4     1077.25     1044.08     21.38 o 
  -1   3   4        3.86        9.12     10.07 o 
   1   3   4      503.00      417.37     32.06 o 
   3   3   4     1067.39     1022.25     27.35 o 
   5   3   4      285.63      278.49     24.23 o 
   7   3   4       20.13        4.37     24.20 o 
   9   3   4     1282.89     1257.63     55.41 o 
  11   3   4       68.09       70.34     43.24 o 
  13   3   4     1017.29     1056.20     66.23 o 
  15   3   4        3.55       -4.35     35.58 o 
  17   3   4      791.85      744.38    134.51 o 
  19   3   4       94.51       70.71     51.07 o 
  21   3   4       88.48       48.67     51.14 o 
  23   3   4      122.48      133.16     75.29 o 
  25   3   4       36.50      -67.97     74.37 o 
  27   3   4      206.27      196.28     98.70 o 
 -26   4   4      638.29      503.19    118.07 o 
 -24   4   4     1565.61     1627.43     80.47 o 
 -22   4   4     1108.51     1175.90    178.29 o 
 -20   4   4     1265.17     1265.69     64.08 o 
 -18   4   4      724.29      783.67     52.18 o 
 -16   4   4      632.84      644.36     34.20 o 
 -14   4   4      306.30      322.67     27.10 o 
 -12   4   4      529.61      545.07     31.78 o 
 -10   4   4      882.80      887.62     37.88 o 
  -8   4   4     2277.10     2291.59     53.59 o 
  -6   4   4     2085.37     2111.01     85.17 o 
  -4   4   4     2477.24     2360.62     68.86 o 
  -2   4   4     2161.00     2005.01     56.62 o 
   0   4   4     1972.26     1787.44     57.83 o 
   2   4   4     1665.44     1471.06     65.54 o 
   4   4   4     3923.18     3669.80     64.34 o 
   6   4   4     3220.24     3033.98     61.10 o 
   8   4   4     2545.60     2436.79     67.03 o 
  10   4   4     2551.22     2547.94     67.81 o 
  12   4   4     1925.89     1983.76    101.97 o 
  14   4   4      637.52      715.57     89.24 o 
  16   4   4     2504.72     2675.39    114.05 o 
  18   4   4     1686.72     1811.21     93.65 o 
  20   4   4     1571.17     1857.97    172.93 o 
  22   4   4     1228.74     1272.47    234.98 o 
  24   4   4      705.83      612.10    161.96 o 
  26   4   4       20.68       52.88     78.71 o 
 -25   5   4       10.84       29.08     36.59 o 
 -23   5   4        3.06       18.86     39.58 o 
 -21   5   4        1.35       20.21     26.68 o 
 -19   5   4        5.39       -6.99     25.89 o 
 -17   5   4      206.78      148.05     32.50 o 
 -15   5   4       93.72       65.25     24.57 o 
 -13   5   4        6.99      -14.02     14.02 o 
 -11   5   4      184.58      163.94     16.21 o 
  -9   5   4      216.62      242.82     25.43 o 
  -7   5   4        1.91        8.57     32.69 o 
  -5   5   4      672.17      613.32     49.97 o 
  -3   5   4       59.59       45.02     45.54 o 
  -1   5   4      181.60      170.38     48.64 o 
   1   5   4      330.80      416.97     50.08 o 
   3   5   4      121.01       95.41     13.33 o 
   5   5   4     1212.68     1180.89     48.02 o 
   7   5   4        4.08        1.79     16.61 o 
   9   5   4       28.25       14.48     33.74 o 
  11   5   4       26.04       47.09     36.77 o 
  13   5   4       49.71       91.04     47.40 o 
  15   5   4      327.65      313.80     73.07 o 
  17   5   4        5.04       -1.32     35.90 o 
  19   5   4        5.50       12.78     56.60 o 
  21   5   4       22.98       34.23     51.46 o 
  23   5   4       56.44       14.41     47.44 o 
  25   5   4        5.25      -66.68     66.68 o 
 -24   6   4      748.22      728.79    117.61 o 
 -22   6   4      479.98      432.29     62.01 o 
 -20   6   4     2103.84     1818.99    126.57 o 
 -18   6   4     1717.71     1532.36    102.09 o 
 -16   6   4      587.24      542.55     47.66 o 
 -14   6   4      231.25      191.37     20.87 o 
 -12   6   4       20.95       14.69     25.06 o 
 -10   6   4      178.24      186.08     28.17 o 
  -8   6   4      500.06      556.99     67.50 o 
  -6   6   4     4031.71     4181.24    123.64 o 
  -4   6   4     4269.58     4512.20    143.63 o 
  -2   6   4     3713.80     3546.93     97.84 o 
   0   6   4     3668.52     3857.68    131.84 o 
   2   6   4      571.74      439.75     33.71 o 
   4   6   4      484.46      351.81     22.46 o 
   6   6   4     1638.81     1505.51     49.35 o 
   8   6   4     1218.76     1180.56     73.16 o 
  10   6   4     1139.52     1075.38     69.14 o 
  12   6   4     1962.60     1978.78     73.06 o 
  14   6   4     2348.44     2495.76     94.30 o 
  16   6   4      530.09      617.17     63.31 o 
  18   6   4      639.65      550.47     82.39 o 
  20   6   4      916.65      839.64    138.27 o 
  22   6   4      658.95      475.08    206.04 o 
  24   6   4      784.46      581.43    243.30 o 
 -23   7   4       42.06       18.60     39.18 o 
 -21   7   4      263.44      132.63     46.62 o 
 -19   7   4       25.98       17.39     16.24 o 
 -17   7   4      224.81      137.96     36.37 o 
 -15   7   4       24.05       23.78     20.89 o 
 -13   7   4      141.17      118.15     24.31 o 
 -11   7   4       14.13       29.65     15.70 o 
  -9   7   4       61.56       20.70     43.80 o 
  -7   7   4     1673.30     1632.19     89.12 o 
  -5   7   4     3838.87     4065.74    145.38 o 
  -3   7   4      102.21      145.96     57.10 o 
  -1   7   4      506.07      494.62     67.16 o 
   1   7   4      227.91      174.20     56.62 o 
   3   7   4      394.14      370.02     30.29 o 
   5   7   4        6.42       11.48     15.23 o 
   7   7   4      177.95      181.78     24.26 o 
   9   7   4      412.20      297.71     53.12 o 
  11   7   4       55.89        5.96     30.47 o 
  13   7   4      579.74      587.23     64.85 o 
  15   7   4     1704.38     1636.17     93.51 o 
  17   7   4     1197.09     1207.63     92.69 o 
  19   7   4        3.13       20.09     42.10 o 
  21   7   4      429.28      247.44    105.64 o 
  23   7   4      146.07       75.67     68.21 o 
 -22   8   4      163.97       87.37     52.82 o 
 -20   8   4      170.92      141.72     43.77 o 
 -18   8   4      249.18      144.66     49.47 o 
 -16   8   4      992.26      575.54    185.78 o 
 -14   8   4      726.73      427.37    127.96 o 
 -12   8   4     2595.33     2815.38    124.29 o 
 -10   8   4     2982.16     3271.99    146.96 o 
  -8   8   4     3437.60     3422.41    146.27 o 
  -6   8   4      659.17      647.23     70.74 o 
  -4   8   4     2981.61     3263.25    123.11 o 
  -2   8   4     3044.60     3314.68    133.17 o 
   0   8   4     2689.76     2871.05    125.16 o 
   2   8   4     2449.35     2445.36    118.00 o 
   4   8   4     2652.55     2298.29    228.09 o 
   6   8   4      516.46      500.69     63.37 o 
   8   8   4     1343.95     1337.26     69.60 o 
  10   8   4      103.34       82.47     25.36 o 
  12   8   4        7.59       11.34     23.63 o 
  14   8   4      219.92      218.48     48.21 o 
  16   8   4     3122.10     3224.39     89.66 o 
  18   8   4        4.93        8.35     35.90 o 
  20   8   4      306.13      258.37     98.02 o 
  22   8   4      122.32       90.50     53.38 o 
 -21   9   4        0.68      -35.41     90.67 o 
 -19   9   4       31.11       58.97     67.45 o 
 -17   9   4      113.71      117.52     84.18 o 
 -15   9   4       26.52       44.59     66.18 o 
 -13   9   4       26.17       -9.90     43.12 o 
 -11   9   4      437.50      464.38    126.59 o 
  -9   9   4      808.09      880.03     89.88 o 
  -7   9   4     1007.09     1062.41     88.29 o 
  -5   9   4       80.52      126.09     65.98 o 
  -3   9   4       57.01       65.59     75.20 o 
  -1   9   4       88.52       98.38     64.23 o 
   1   9   4      108.14      140.89     67.23 o 
   3   9   4      100.09       55.23     11.80 o 
   5   9   4        0.15       -5.02     13.04 o 
   7   9   4       30.23       28.73     22.58 o 
   9   9   4       71.63       70.56     24.27 o 
  11   9   4      428.63      382.25     41.31 o 
  13   9   4      201.45      193.12     44.04 o 
  15   9   4      129.66       79.70     54.74 o 
  17   9   4      170.08       83.99     36.90 o 
  19   9   4       11.95       81.91     42.10 o 
 -18  10   4      652.34      597.14    380.36 o 
 -16  10   4       64.45      129.75     85.26 o 
 -14  10   4     1214.60     1363.61    172.05 o 
 -12  10   4     1552.42     1878.56    103.60 o 
 -10  10   4      937.02     1010.81    291.59 o 
  -8  10   4     2013.85     2234.25     98.30 o 
  -6  10   4     1329.68     1408.17     87.18 o 
  -4  10   4     1262.77     1237.85    100.48 o 
   0  10   4     1242.63     1414.92    171.70 o 
   2  10   4     1163.56     1134.61    106.53 o 
   4  10   4      460.24      292.56     15.58 o 
   6  10   4     2761.67     2922.99    115.08 o 
   8  10   4      240.97      177.48     45.45 o 
  10  10   4      196.94      150.88     45.95 o 
  12  10   4      852.91      812.38     51.98 o 
  14  10   4       90.87       84.35     35.19 o 
  16  10   4      119.15      117.37     41.68 o 
  18  10   4        6.67       32.63     38.30 o 
 -15  11   4        4.83       -8.67     60.02 o 
 -13  11   4       73.07       -7.60     45.68 o 
 -11  11   4       79.13       66.83     59.46 o 
  -9  11   4       11.93       21.96     68.24 o 
  -7  11   4        0.58       -3.66     41.82 o 
  -5  11   4       46.84       40.37     50.40 o 
  -3  11   4       68.23       27.54     85.54 o 
  -1  11   4       29.48       58.07    105.69 o 
   1  11   4       15.23       63.08     64.75 o 
   3  11   4       36.52       86.85     53.55 o 
   5  11   4      300.71      313.08    101.08 o 
   7  11   4       32.97       32.07     62.82 o 
   9  11   4      163.25      202.57     69.97 o 
  11  11   4      323.30      260.14     88.84 o 
  13  11   4      196.39      160.37     59.45 o 
  15  11   4       29.57       30.59     32.74 o 
 -10  12   4      181.76      174.70    118.22 o 
  -8  12   4      567.74      465.21    148.54 o 
  -6  12   4      312.56      271.82    100.60 o 
  -4  12   4      690.33      510.55    384.75 o 
  -2  12   4      389.18      118.28    110.08 o 
   0  12   4      498.13      673.41    107.36 o 
   2  12   4      187.13      241.83     66.69 o 
   4  12   4      518.51      520.13    100.75 o 
   6  12   4      245.55      185.45    101.33 o 
   8  12   4      561.65      562.02    182.78 o 
  10  12   4      501.31      404.58     85.42 o 
  -3  13   4       67.90       68.49    102.40 o 
  -1  13   4        0.60        4.18     57.65 o 
   1  13   4        2.77      -32.87     62.66 o 
 -27   1   5      973.78      978.93    117.36 o 
 -25   1   5      241.81      169.13     44.69 o 
 -23   1   5      321.33      307.47     45.64 o 
 -21   1   5      564.45      572.79     60.44 o 
 -19   1   5      116.00       66.92     28.93 o 
 -17   1   5      526.96      461.93     39.68 o 
 -15   1   5      271.09      275.12     31.70 o 
 -13   1   5     4876.55     5001.39     93.00 o 
 -11   1   5     2465.65     2261.40     49.80 o 
  -9   1   5     3790.67     3650.22     79.13 o 
  -7   1   5     4270.21     4331.74     75.77 o 
  -5   1   5      550.76      541.78     38.53 o 
  -3   1   5     3635.86     3941.40     61.52 o 
  -1   1   5     2241.71     2535.28     53.74 o 
   1   1   5     5876.12     6059.10     79.90 o 
   3   1   5    15991.83    17179.93    283.35 o 
   5   1   5     3247.20     3347.97     59.82 o 
   7   1   5     5247.15     5253.28    105.80 o 
   9   1   5      632.60      658.31     57.01 o 
  11   1   5     2205.88     2356.33     83.63 o 
  13   1   5      202.45      236.85     42.10 o 
  15   1   5      414.13      453.68     58.89 o 
  17   1   5     1699.15     1810.39     91.53 o 
  19   1   5      742.57      884.65     88.08 o 
  21   1   5     1126.27     1385.25    175.34 o 
  23   1   5      227.18      260.09    102.73 o 
  25   1   5        5.97      -28.31     77.27 o 
 -26   2   5       18.01       55.13     47.46 o 
 -24   2   5      152.00      133.67     41.79 o 
 -22   2   5       45.37       48.88     30.42 o 
 -20   2   5       94.75       79.31     37.11 o 
 -18   2   5        6.30       21.94     23.15 o 
 -16   2   5      181.96      141.40     33.18 o 
 -14   2   5       38.69       52.32     32.24 o 
 -12   2   5      789.36      744.60     45.32 o 
 -10   2   5       95.21       64.59     18.25 o 
  -8   2   5      220.52      186.17     28.71 o 
  -6   2   5      653.54      736.35     45.80 o 
  -4   2   5      469.02      505.89     25.53 o 
  -2   2   5      307.11      360.46     21.84 o 
   0   2   5      229.50      223.94     20.23 o 
   2   2   5      155.53      156.27     34.09 o 
   4   2   5     1667.41     1716.48     58.20 o 
   6   2   5       93.36       66.77     23.19 o 
   8   2   5      840.22      722.17     53.25 o 
  10   2   5     1752.25     1730.35     64.89 o 
  12   2   5      407.28      454.82     55.98 o 
  14   2   5      345.60      412.26     57.12 o 
  16   2   5      126.32      119.22     59.42 o 
  18   2   5      598.27      532.63     74.45 o 
  20   2   5       19.00      -16.43     51.37 o 
  22   2   5      158.92      145.44     60.34 o 
  24   2   5       51.03       56.66     62.48 o 
  26   2   5      586.99      399.48     90.72 o 
 -25   3   5      309.41      300.99     42.21 o 
 -23   3   5     1365.83     1562.10     82.83 o 
 -21   3   5     1086.32     1179.48     58.03 o 
 -19   3   5     1764.95     1855.11     98.24 o 
 -17   3   5     1440.76     1470.30     52.07 o 
 -15   3   5     1681.13     1595.93     55.65 o 
 -13   3   5      801.92      780.31     33.83 o 
 -11   3   5      227.17      181.95     21.32 o 
  -9   3   5      371.88      321.79     43.26 o 
  -7   3   5     2807.45     2952.42     53.45 o 
  -5   3   5    12119.82    12978.18    131.37 o 
  -3   3   5     5227.34     5688.57     66.62 o 
  -1   3   5     2634.06     2810.48     56.23 o 
   1   3   5     1602.36     1633.05     33.02 o 
   3   3   5      188.30      197.53     46.31 o 
   5   3   5      429.47      440.99     41.12 o 
   7   3   5      113.17       93.54     32.76 o 
   9   3   5      773.17      795.40     42.34 o 
  11   3   5     2482.20     2529.75     92.98 o 
  13   3   5     4151.56     4346.77    125.77 o 
  15   3   5     1479.62     1505.41     81.11 o 
  17   3   5      382.40      507.68     76.51 o 
  19   3   5      873.73      947.92     90.71 o 
  21   3   5      265.04      215.18     71.93 o 
  23   3   5      415.90      303.82     88.40 o 
  25   3   5      270.91      285.11    103.44 o 
 -24   4   5      135.40      127.62     37.83 o 
 -22   4   5        8.08       17.13     19.24 o 
 -20   4   5      129.15       76.72     33.70 o 
 -18   4   5       17.81       28.13     24.98 o 
 -16   4   5      114.84      127.99     27.04 o 
 -14   4   5        5.93      -11.83     16.78 o 
 -12   4   5      688.28      640.78     33.36 o 
 -10   4   5      373.75      298.46     53.42 o 
  -8   4   5        2.22       -6.38     14.89 o 
  -6   4   5       17.42       38.86     75.46 o 
  -4   4   5      794.78      682.75     31.72 o 
  -2   4   5      124.98      117.83     21.24 o 
   0   4   5      438.26      494.92     29.94 o 
   2   4   5     1094.31     1026.62     54.80 o 
   4   4   5       28.02        9.80     18.59 o 
   6   4   5      120.61       97.26     29.11 o 
   8   4   5        1.15       16.80     21.94 o 
  10   4   5      142.09       81.60     30.23 o 
  12   4   5       19.49       11.41     32.59 o 
  14   4   5      186.58      191.05     53.85 o 
  16   4   5        7.61       35.95     40.47 o 
  18   4   5      128.36      143.76     52.56 o 
  20   4   5       88.70       75.01     50.21 o 
  22   4   5        8.24       28.45     55.16 o 
  24   4   5       11.44        8.87     53.09 o 
 -25   5   5      585.19      392.46     89.30 o 
 -23   5   5      279.19      200.59     53.66 o 
 -21   5   5     1327.02     1283.26    142.70 o 
 -19   5   5     1607.07     1493.80    214.26 o 
 -17   5   5     3671.70     3389.48    299.58 o 
 -15   5   5      237.63      243.46     25.69 o 
 -13   5   5     1222.39     1174.39     76.15 o 
 -11   5   5     1179.62      994.40    129.83 o 
  -9   5   5     2770.56     2807.66     90.85 o 
  -7   5   5      941.46      984.32     63.11 o 
  -5   5   5     3048.44     3163.94    124.87 o 
  -3   5   5      735.95      809.73     72.67 o 
  -1   5   5     2854.45     3054.23     55.64 o 
   1   5   5      407.24      421.07     28.50 o 
   3   5   5       68.10      106.70     56.32 o 
   5   5   5       53.41       33.55     18.86 o 
   7   5   5     3292.77     3172.58    116.74 o 
   9   5   5      726.93      778.39     51.18 o 
  11   5   5     1929.65     1889.63    127.49 o 
  13   5   5      578.41      465.33     53.08 o 
  15   5   5     1180.16     1060.45     71.75 o 
  17   5   5      474.13      479.92     67.75 o 
  19   5   5      878.22      979.91     96.21 o 
  21   5   5      115.75       99.94     64.50 o 
  23   5   5      301.58      317.29     94.85 o 
 -24   6   5       22.57        1.19     48.49 o 
 -22   6   5        9.39        7.55     34.47 o 
 -20   6   5       22.10        2.39     30.88 o 
 -18   6   5      346.40      303.84     72.79 o 
 -16   6   5      339.28      212.14     46.54 o 
 -14   6   5      643.87      492.32     58.79 o 
 -12   6   5       12.65        7.40     10.48 o 
 -10   6   5      102.84       50.51     41.94 o 
  -8   6   5       59.06      107.76     45.90 o 
  -6   6   5      181.17      118.38     66.99 o 
  -4   6   5      193.61      170.74     51.24 o 
  -2   6   5       67.92       61.01     50.90 o 
   0   6   5     1406.00     1391.22     87.81 o 
   2   6   5      273.37      189.22     64.62 o 
   4   6   5        6.82        3.17     56.70 o 
   6   6   5      761.76      570.14     56.28 o 
   8   6   5     1802.26     1644.76     95.25 o 
  10   6   5      271.71      185.42     90.70 o 
  12   6   5      667.53      555.79    129.34 o 
  14   6   5      591.99      323.82     99.73 o 
  16   6   5      285.71      298.30     69.73 o 
  18   6   5       62.21       89.49     52.88 o 
  20   6   5       91.06       46.78     48.44 o 
  22   6   5        3.38      -18.57     49.45 o 
 -21   7   5      676.11      673.93    196.66 o 
 -19   7   5      247.80      182.52     78.82 o 
 -17   7   5     1124.46     1455.77    165.92 o 
 -15   7   5      907.77      646.47    228.22 o 
 -13   7   5     1908.25     2086.24    139.67 o 
 -11   7   5      766.02      696.56     79.97 o 
  -9   7   5     2207.01     2291.11    108.12 o 
  -7   7   5      869.36     1080.05    142.86 o 
  -5   7   5       22.08       43.26     52.75 o 
  -3   7   5      836.09      975.34     86.99 o 
  -1   7   5      866.80     1029.67    101.34 o 
   1   7   5      259.72      238.99     66.51 o 
   3   7   5     3879.81     4230.95    150.88 o 
   5   7   5     2163.80     2378.22    104.11 o 
   7   7   5     3917.82     3935.49    360.51 o 
   9   7   5      989.19     1050.25     92.01 o 
  11   7   5      905.93      799.34     69.76 o 
  13   7   5       57.20       69.69     44.20 o 
  15   7   5      268.28      195.44     69.84 o 
  17   7   5      229.94      202.30     70.88 o 
  19   7   5        2.77      -35.85     42.85 o 
  21   7   5      240.61      250.73     77.14 o 
 -20   8   5       45.80       24.49     69.65 o 
 -18   8   5      107.35      111.02    121.87 o 
 -16   8   5        3.68       -9.82     61.38 o 
 -14   8   5      306.43      383.44    139.90 o 
 -12   8   5       69.65       11.23     44.15 o 
 -10   8   5      108.93      156.47     56.85 o 
  -8   8   5     1199.55     1322.34    112.09 o 
  -6   8   5       29.73       24.80     45.33 o 
  -4   8   5      791.86      901.30    134.36 o 
  -2   8   5      389.80      454.95    113.83 o 
   0   8   5       10.30      -50.57     80.64 o 
   2   8   5      341.55      454.31    115.72 o 
   4   8   5      167.36      100.47     60.78 o 
   6   8   5      120.22      155.71     55.46 o 
   8   8   5      307.40      230.04     49.64 o 
  10   8   5       25.71       -7.12     17.32 o 
  12   8   5        0.14       -2.55     20.84 o 
  14   8   5      147.02       55.87     33.83 o 
  16   8   5        1.96        4.25     41.70 o 
  18   8   5      208.78      120.92     70.67 o 
  20   8   5      170.74      111.08     72.28 o 
 -17   9   5       16.36       43.88     77.43 o 
 -15   9   5     1643.02     1618.43    207.55 o 
 -13   9   5      314.63      383.34    128.17 o 
 -11   9   5     1575.62     1614.47    104.50 o 
  -9   9   5     1477.73     1408.81    185.48 o 
  -7   9   5      103.84      124.27     60.78 o 
  -5   9   5      996.66      975.87    109.45 o 
  -3   9   5       13.70      -46.79    105.69 o 
  -1   9   5     2776.23     3405.50    245.22 o 
   1   9   5     2490.99     2838.51    147.23 o 
   3   9   5     1906.89     2058.01     98.96 o 
   5   9   5     4498.31     5108.29    157.36 o 
   7   9   5      369.96      437.81     98.86 o 
   9   9   5     1456.47     1331.29    238.89 o 
  11   9   5       14.17       21.94     30.60 o 
  13   9   5       74.67       33.34     30.18 o 
  15   9   5     1443.41     1357.45    164.03 o 
  17   9   5        3.25       12.46     40.54 o 
 -16  10   5        9.88       44.18     79.54 o 
 -14  10   5       31.57       -0.67     53.59 o 
 -12  10   5       35.44       54.07     68.59 o 
 -10  10   5       14.48      -60.97    115.50 o 
  -8  10   5       45.81       60.15     58.95 o 
  -6  10   5       27.25      -10.39     48.14 o 
  -4  10   5       14.29       20.44     58.46 o 
  -2  10   5       34.33        1.25     48.76 o 
   0  10   5      104.42      124.35     78.19 o 
   2  10   5       36.95       35.34     49.86 o 
   4  10   5      147.06      160.65     66.60 o 
   6  10   5        5.64       75.12     64.18 o 
   8  10   5       22.55       22.02     75.34 o 
  10  10   5      134.27      138.67     68.00 o 
  12  10   5      658.07      545.42    148.92 o 
  14  10   5      373.24      280.82     59.38 o 
 -11  11   5      335.28      275.81    192.58 o 
  -9  11   5      177.67      125.21     91.58 o 
  -7  11   5      971.46     1048.62    308.97 o 
  -5  11   5      675.76      513.56    142.15 o 
  -3  11   5     1503.77     1786.25    107.00 o 
  -1  11   5     1071.67     1210.31    129.08 o 
   1  11   5      925.94     1108.71    129.92 o 
   3  11   5       18.74       17.13     61.41 o 
   5  11   5      167.42      127.57     66.40 o 
   7  11   5      274.32      194.93     84.35 o 
   9  11   5      690.12      689.41     94.02 o 
  11  11   5      384.87      346.31    113.41 o 
  -6  12   5      141.12      160.96     86.86 o 
  -4  12   5        8.45       -6.47     44.06 o 
  -2  12   5        0.92      -32.01     57.86 o 
   0  12   5      124.88       78.54    135.35 o 
   2  12   5      120.03      103.18     85.22 o 
   4  12   5       41.74       61.34     58.60 o 
 -24   0   6      458.69      406.86    126.32 o 
 -22   0   6     1688.25     1685.45     89.95 o 
 -20   0   6     1328.77     1489.37    102.70 o 
 -18   0   6      769.29      847.45     60.89 o 
 -16   0   6        5.97       -6.67     35.03 o 
 -14   0   6     6962.15     7694.92    249.72 o 
 -12   0   6        7.80      -16.15     23.66 o 
 -10   0   6      154.52      197.98     33.73 o 
  -8   0   6      879.05      931.28     85.58 o 
  -6   0   6      782.80      786.41     50.95 o 
  -4   0   6        8.67       27.62     22.98 o 
  -2   0   6     4688.34     4604.96    105.07 o 
   0   0   6     2973.90     2914.80     68.32 o 
   2   0   6     5914.29     6443.61    155.90 o 
   4   0   6    10611.47    11257.96    293.68 o 
   6   0   6     7232.03     7934.75    301.20 o 
   8   0   6     1064.77      839.45    110.29 o 
  10   0   6     2636.56     2764.75    112.37 o 
  12   0   6       41.95       85.56     78.75 o 
  14   0   6     2113.08     2286.65    186.53 o 
  16   0   6      644.75      635.27     85.02 o 
  18   0   6     1993.74     1961.07    237.91 o 
  20   0   6      366.06       -0.83     80.44 o 
  22   0   6      543.67       10.73     88.66 o 
  24   0   6      231.35        6.15     67.86 o 
 -25   1   6        0.04       28.26     39.08 o 
 -23   1   6      282.49      231.07     39.55 o 
 -21   1   6      138.77      141.74     43.89 o 
 -19   1   6       55.03       55.84     28.93 o 
 -17   1   6      106.69       96.63     33.34 o 
 -15   1   6     5470.33     5759.92     91.47 o 
 -13   1   6       22.00       27.39     21.52 o 
 -11   1   6        1.39       -4.93     11.06 o 
  -9   1   6       15.46       13.11     26.13 o 
  -7   1   6     3160.54     3287.67     74.24 o 
  -5   1   6      124.09      147.77     27.92 o 
  -3   1   6     1439.52     1457.17     46.48 o 
  -1   1   6        0.05      -14.85     18.36 o 
   1   1   6       86.90       93.67     20.97 o 
   3   1   6      497.97      574.11     47.84 o 
   5   1   6       35.63       49.16     41.33 o 
   7   1   6     3500.20     3375.11    126.26 o 
   9   1   6      371.07      376.21     37.22 o 
  11   1   6        0.02       18.23     29.96 o 
  13   1   6       19.59      -19.36     39.67 o 
  15   1   6      630.13      616.28     58.46 o 
  17   1   6      137.45      107.42     74.74 o 
  19   1   6       13.61       -4.37     36.57 o 
  21   1   6       16.33       -0.64     33.30 o 
  23   1   6        1.61        7.65     42.59 o 
 -24   2   6      635.64      621.26     57.07 o 
 -22   2   6      534.91      639.72     48.62 o 
 -20   2   6      671.40      768.85     48.76 o 
 -18   2   6     2033.69     1980.27     82.18 o 
 -16   2   6      832.92      938.75     47.36 o 
 -14   2   6      793.65      862.32     35.05 o 
 -12   2   6      576.54      648.49     45.12 o 
 -10   2   6     1020.39     1094.85     54.48 o 
  -8   2   6      858.87      894.83     44.61 o 
  -6   2   6      711.53      706.76     32.50 o 
  -4   2   6     4098.57     4259.18     58.25 o 
  -2   2   6      527.18      511.23     29.64 o 
   0   2   6     2209.64     2244.66     49.58 o 
   2   2   6     4266.96     4433.25     73.57 o 
   4   2   6      713.53      743.02     51.83 o 
   6   2   6     1823.11     1834.44    152.70 o 
   8   2   6     1767.10     1801.63     71.34 o 
  10   2   6     2039.40     2086.09     75.10 o 
  12   2   6     1123.36     1338.07    100.88 o 
  14   2   6      497.80      441.94     55.87 o 
  16   2   6      487.18      512.35     66.10 o 
  18   2   6       41.49       24.06     39.14 o 
  20   2   6      966.72      936.86    200.85 o 
  22   2   6      287.56      171.41    105.28 o 
 -23   3   6      117.45      115.02     34.92 o 
 -21   3   6       21.86       -8.86     25.47 o 
 -19   3   6       10.10        6.56     23.36 o 
 -17   3   6      476.50      497.41     45.67 o 
 -15   3   6      250.55      222.87     25.05 o 
 -13   3   6     1074.65     1001.97     56.63 o 
 -11   3   6       39.81       47.01     42.08 o 
  -9   3   6        2.63        4.95     21.77 o 
  -7   3   6      557.99      574.30     31.46 o 
  -5   3   6      230.33      197.73     19.47 o 
  -3   3   6     3512.10     3421.12     53.13 o 
  -1   3   6       74.13       48.87     21.12 o 
   1   3   6      540.04      482.32     31.56 o 
   3   3   6       47.47       41.66     30.75 o 
   5   3   6      402.98      406.52     74.45 o 
   7   3   6      532.88      493.44     38.15 o 
   9   3   6       52.51       61.38     38.16 o 
  11   3   6       56.34       68.00     43.53 o 
  13   3   6        0.66      -18.14     38.34 o 
  15   3   6        2.40      -22.68     34.66 o 
  17   3   6      157.95      139.32     55.95 o 
  19   3   6      140.43       93.25     50.37 o 
  21   3   6      181.92       78.40     56.30 o 
  23   3   6       14.90       22.68     52.02 o 
 -22   4   6      307.60      286.15     85.53 o 
 -20   4   6      107.76      118.68     32.33 o 
 -18   4   6      192.94      134.55     31.21 o 
 -16   4   6      466.68      434.65     36.85 o 
 -14   4   6     1556.08     1560.39     93.58 o 
 -12   4   6     2808.48     2792.16    167.23 o 
 -10   4   6     4364.44     4630.62    157.61 o 
  -8   4   6     4658.13     4902.00    222.45 o 
  -6   4   6     4240.89     4213.06    168.88 o 
  -4   4   6     1434.69     1512.29     49.19 o 
  -2   4   6      878.01      919.44     40.33 o 
   0   4   6      348.74      327.57     31.82 o 
   2   4   6      314.54      261.26     29.43 o 
   4   4   6      691.34      696.00     60.65 o 
   6   4   6     1982.20     1716.93    124.34 o 
   8   4   6     1259.64     1188.69    109.35 o 
  10   4   6     1145.56     1177.48     69.75 o 
  12   4   6      702.06      740.34     88.84 o 
  14   4   6      315.65      238.96     48.60 o 
  16   4   6       28.08       95.59     54.93 o 
  18   4   6      425.78      317.55     56.56 o 
  20   4   6      155.88      148.78     58.10 o 
  22   4   6      189.55       87.79     78.76 o 
 -21   5   6        0.19        0.74     48.84 o 
 -19   5   6        2.94       -3.65     38.25 o 
 -17   5   6       31.54       22.16     27.09 o 
 -15   5   6       11.87       15.82     20.02 o 
 -13   5   6      264.08      192.56     46.49 o 
 -11   5   6        0.85       -4.43     43.98 o 
  -9   5   6       12.82      -17.77     45.49 o 
  -7   5   6      521.42      619.13     81.42 o 
  -5   5   6        2.63       10.94     42.63 o 
  -3   5   6      149.18       87.07     18.50 o 
  -1   5   6       25.72       28.29     18.79 o 
   1   5   6        3.74       -5.50     16.96 o 
   3   5   6       63.48       61.01     52.72 o 
   5   5   6        8.01       19.77     29.80 o 
   7   5   6       75.19       56.39     23.76 o 
   9   5   6      344.72      255.76     35.08 o 
  11   5   6       89.70       70.19     52.19 o 
  13   5   6       16.35       -9.04     29.86 o 
  15   5   6       27.85       -9.68     34.33 o 
  17   5   6      145.96      161.54     50.29 o 
  19   5   6       76.10       15.55     52.55 o 
  21   5   6       45.51       90.73     62.52 o 
 -20   6   6      324.36      252.92    212.01 o 
 -18   6   6     1183.59     1175.82    635.61 o 
 -16   6   6      918.68      837.01    320.86 o 
 -14   6   6      562.66      701.47    182.74 o 
 -12   6   6      648.34      735.05    113.41 o 
 -10   6   6     1359.95     1521.61    128.83 o 
  -8   6   6     1323.26     1325.30    118.38 o 
  -6   6   6     2828.80     2836.64    164.66 o 
  -4   6   6     4232.64     4391.30    133.25 o 
  -2   6   6     1799.00     1814.41     91.60 o 
   0   6   6     1114.23     1219.65     80.91 o 
   2   6   6      152.30      147.44     38.00 o 
   4   6   6       14.35      -23.83     43.65 o 
   6   6   6      195.80      305.31     63.64 o 
   8   6   6      927.32      887.55    120.66 o 
  10   6   6     1088.51     1127.32    105.50 o 
  12   6   6      568.59      462.81    208.93 o 
  14   6   6     1516.94     1357.35    153.03 o 
  16   6   6      503.62      291.99    113.66 o 
  18   6   6       21.60       -6.79     36.57 o 
  20   6   6       93.74      138.65     54.16 o 
 -19   7   6       10.84      -15.85     69.58 o 
 -17   7   6      433.11      282.18    228.93 o 
 -15   7   6      125.23      136.54     64.35 o 
 -13   7   6      649.15      475.85    148.10 o 
 -11   7   6       52.14       30.68     46.71 o 
  -9   7   6        4.41      -38.72     93.47 o 
  -7   7   6      429.23      410.30     81.04 o 
  -5   7   6     2267.36     2393.10    141.83 o 
  -3   7   6      587.84      680.06    127.97 o 
  -1   7   6      427.57      463.72     93.58 o 
   1   7   6       19.44      -52.22     62.24 o 
   3   7   6        7.04       -7.58     14.85 o 
   5   7   6      456.87      578.21     76.53 o 
   7   7   6        4.34       -5.11     55.00 o 
   9   7   6       67.97       33.96     17.25 o 
  11   7   6        2.54        9.87     22.12 o 
  13   7   6        3.26       22.49     39.18 o 
  15   7   6       29.38       15.12     40.06 o 
  17   7   6      216.98      129.24     46.12 o 
 -16   8   6      267.67      238.89     86.83 o 
 -14   8   6      603.07      558.78    169.01 o 
 -12   8   6      192.03      243.45     76.14 o 
 -10   8   6      687.15      724.38    413.57 o 
  -8   8   6      974.49     1013.05    281.61 o 
  -6   8   6      270.90      172.12    102.77 o 
  -4   8   6      348.04      251.96    222.45 o 
  -2   8   6     3021.24     3386.67    199.35 o 
   0   8   6     1202.23     1480.78     94.38 o 
   2   8   6     1685.32     1825.86    106.43 o 
   4   8   6      834.54      795.37     84.61 o 
   6   8   6      804.34      915.04    113.63 o 
   8   8   6      175.08      113.79     40.04 o 
  10   8   6      474.36      624.52    187.36 o 
  12   8   6      219.55      264.21    103.57 o 
  14   8   6      162.15      266.72     84.88 o 
  16   8   6     1001.23     1512.26    236.86 o 
 -15   9   6       29.84       82.32     68.86 o 
 -13   9   6        0.89        3.44     60.54 o 
 -11   9   6       11.47       20.77    105.54 o 
  -9   9   6       24.49       10.38     50.78 o 
  -7   9   6      741.95      749.37    215.16 o 
  -5   9   6      190.34      196.31     82.09 o 
  -3   9   6      469.45      505.06     81.46 o 
  -1   9   6      182.29      105.98     73.32 o 
   1   9   6        1.40      -39.58     63.88 o 
   3   9   6      303.99      295.77     93.16 o 
   5   9   6        0.14       28.67     62.24 o 
   7   9   6       30.47       11.39     63.88 o 
   9   9   6        0.01       14.15     51.49 o 
  11   9   6      175.07      172.21     99.71 o 
  13   9   6       53.03       60.05     46.67 o 
 -10  10   6      308.45      347.23    127.39 o 
  -8  10   6       24.57       52.86     94.36 o 
  -6  10   6      359.99      364.28    119.73 o 
  -4  10   6      149.51      119.56     70.05 o 
  -2  10   6      374.94      353.83    166.68 o 
   0  10   6      149.48       79.79    133.26 o 
   2  10   6     1029.08      919.66    546.63 o 
   4  10   6      792.17      805.07    218.81 o 
   6  10   6      413.08      543.22    203.17 o 
   8  10   6     1329.45     1288.20    128.25 o 
  10  10   6       32.24       68.76     77.58 o 
  -5  11   6        6.49       55.13     63.76 o 
  -3  11   6       12.82       59.32     84.39 o 
  -1  11   6       24.10       74.36    142.87 o 
   1  11   6       14.28       57.00    100.89 o 
   3  11   6       13.00      -41.23     56.06 o 
 -21   1   7      596.01      526.46     43.34 o 
 -19   1   7      709.45      632.50     67.71 o 
 -17   1   7       90.00      105.19     39.51 o 
 -15   1   7     1699.22     1585.61     82.90 o 
 -13   1   7      987.90     1183.59    126.45 o 
 -11   1   7     2943.07     3139.31     81.97 o 
  -9   1   7      775.50      828.83     50.71 o 
  -7   1   7     1096.33     1240.13     61.34 o 
  -5   1   7      551.53      689.62     36.32 o 
  -3   1   7       22.97       23.89     17.64 o 
  -1   1   7      654.77      690.95     45.15 o 
   1   1   7      385.77      447.72     30.26 o 
   3   1   7     1268.20     1274.64     42.99 o 
   5   1   7     2396.05     2575.06     80.57 o 
   7   1   7       30.43       24.10     47.90 o 
   9   1   7      879.74      752.99     82.96 o 
  11   1   7      198.24      231.12     39.48 o 
  13   1   7     1291.01     1251.45    113.06 o 
  15   1   7      431.26      259.00     73.26 o 
  17   1   7      873.24      750.35    245.83 o 
  19   1   7     1073.53      943.62    178.62 o 
  21   1   7      279.38        4.43     51.34 o 
 -20   2   7        9.63       -4.72     20.75 o 
 -18   2   7       12.03       38.72     42.95 o 
 -16   2   7      188.12      133.77     31.49 o 
 -14   2   7       29.98       32.37     33.28 o 
 -12   2   7      370.76      337.24     61.87 o 
 -10   2   7        9.07       14.18     22.25 o 
  -8   2   7      255.22      296.46     26.06 o 
  -6   2   7        2.16       35.57     20.20 o 
  -4   2   7       41.20       30.66     22.57 o 
  -2   2   7      623.50      578.95     36.56 o 
   0   2   7       79.40       81.79     20.26 o 
   2   2   7       80.10       71.78     27.37 o 
   4   2   7       81.44       56.74     24.80 o 
   6   2   7      680.60      644.04     56.38 o 
   8   2   7        1.72      -42.31     54.16 o 
  10   2   7       73.53       53.91     41.56 o 
  12   2   7       20.71        8.19     32.44 o 
  14   2   7      167.62       72.45     51.47 o 
  16   2   7        0.78      -21.08     41.93 o 
  18   2   7        8.10       -8.12     42.09 o 
  20   2   7       85.78        0.34     32.32 o 
 -21   3   7      639.54      542.90    105.09 o 
 -19   3   7      393.28      248.87     91.56 o 
 -17   3   7      704.68      714.45     97.16 o 
 -15   3   7      606.92      435.06    111.92 o 
 -13   3   7      815.54      792.01     76.03 o 
 -11   3   7      770.92      804.50     48.53 o 
  -9   3   7      439.27      444.53     38.47 o 
  -7   3   7      933.42     1039.47     67.94 o 
  -5   3   7     2743.77     2887.82    145.38 o 
  -3   3   7     4032.86     4082.59    239.52 o 
  -1   3   7      935.17      903.60     68.72 o 
   1   3   7      506.25      513.71     40.59 o 
   3   3   7      582.61      576.55     31.49 o 
   5   3   7      457.95      526.85     53.70 o 
   7   3   7     1491.56     1604.26     97.01 o 
   9   3   7      957.17      938.85    133.26 o 
  11   3   7     1123.23     1140.77    118.82 o 
  13   3   7     1287.37     1190.48     82.18 o 
  15   3   7      658.13      578.71     59.37 o 
  17   3   7       41.43       10.57     41.34 o 
  19   3   7        2.76      -26.09     41.51 o 
 -20   4   7      120.95      163.72    183.39 o 
 -18   4   7       57.08       85.44     63.76 o 
 -16   4   7       40.81        0.52     46.02 o 
 -14   4   7      159.85      209.86     62.26 o 
 -12   4   7        0.05      -63.58     87.92 o 
 -10   4   7       84.10       84.26     58.22 o 
  -8   4   7       70.80      118.21     56.13 o 
  -6   4   7      275.91      269.06     38.48 o 
  -4   4   7      117.90      109.21     30.84 o 
  -2   4   7       36.71       58.53     20.74 o 
   0   4   7        0.95      -18.99     18.99 o 
   2   4   7       97.69       69.53     15.32 o 
   4   4   7        1.46       -0.60     12.48 o 
   6   4   7      304.17      308.24     50.89 o 
   8   4   7      378.40      481.38     64.86 o 
  10   4   7       15.80       20.41     23.90 o 
  12   4   7       27.34       17.20     31.25 o 
  14   4   7        3.58       29.98     36.29 o 
  16   4   7        3.42       43.76     55.82 o 
  18   4   7       28.44       25.36     39.57 o 
 -19   5   7      291.44      316.62     87.41 o 
 -17   5   7      521.22      568.37     94.95 o 
 -15   5   7      973.79     1030.30    107.16 o 
 -13   5   7        7.93      -57.75     68.95 o 
 -11   5   7     1088.48     1036.21    571.27 o 
  -9   5   7      788.61      788.19     77.01 o 
  -7   5   7     2180.28     2258.89    115.54 o 
  -5   5   7      859.46      946.21    102.77 o 
  -3   5   7     1734.02     1382.94    415.87 o 
  -1   5   7     1167.23     1153.12    148.75 o 
   1   5   7     2214.03     2093.24    183.56 o 
   3   5   7     1133.48     1100.17    112.59 o 
   5   5   7      745.38      955.28     81.84 o 
   7   5   7      630.92      583.28    146.29 o 
   9   5   7     2764.95     2750.94    386.17 o 
  11   5   7      239.08      199.73     39.78 o 
  13   5   7      542.99      413.30     87.27 o 
  15   5   7        3.90       -9.79     39.23 o 
  17   5   7      103.74       66.24     45.75 o 
 -16   6   7        8.75       59.27     59.41 o 
 -14   6   7      670.69      633.92    175.71 o 
 -12   6   7       42.72        8.88     84.37 o 
 -10   6   7       38.37       17.65     84.76 o 
  -8   6   7       44.81       43.95     49.08 o 
  -6   6   7      153.79      145.12     55.53 o 
  -4   6   7       64.35       32.55     45.13 o 
  -2   6   7        6.35      -10.94     37.25 o 
   0   6   7       14.90       -2.44     11.56 o 
   2   6   7        0.01       -0.37     16.36 o 
   4   6   7       29.66       41.69     36.65 o 
   6   6   7       36.75       35.71     51.37 o 
   8   6   7      325.51      294.65     81.04 o 
  10   6   7       49.19       40.71     72.51 o 
  12   6   7      125.51      200.34     76.03 o 
  14   6   7       46.66       79.37    125.33 o 
  16   6   7        5.39      -13.35     55.92 o 
 -15   7   7      426.09      432.92    130.93 o 
 -13   7   7      352.53      253.79    189.03 o 
 -11   7   7      235.87      131.36     96.08 o 
  -9   7   7      432.79      540.78    177.48 o 
  -7   7   7      596.88      559.49    161.51 o 
  -5   7   7      459.47      462.03    166.26 o 
  -3   7   7      595.68      676.76    111.54 o 
  -1   7   7     1272.67     1574.08    133.68 o 
   1   7   7     1756.87     2042.20    101.99 o 
   3   7   7      167.53      150.87     73.28 o 
   5   7   7     1860.20     1974.28    147.47 o 
   7   7   7      296.30      335.14     89.90 o 
   9   7   7      275.76      314.11    136.81 o 
  11   7   7      124.32      148.63     73.20 o 
  13   7   7       42.15      112.54     75.95 o 
 -12   8   7      134.15       83.76    101.08 o 
 -10   8   7       20.08       24.38     56.67 o 
  -8   8   7       70.70       58.14     59.85 o 
  -6   8   7       71.67       46.97     63.56 o 
  -4   8   7      165.44      110.95     88.67 o 
  -2   8   7      102.14      126.22     67.51 o 
   0   8   7     1128.66     1436.64    140.36 o 
   2   8   7       70.77      148.30     86.06 o 
   4   8   7       46.89       58.62     67.73 o 
   6   8   7      486.26      501.46     87.71 o 
   8   8   7       92.21      122.03     72.57 o 
  10   8   7      164.32      205.51    105.51 o 
  12   8   7       62.39      113.33     84.97 o 
  -9   9   7      431.16      380.27    111.73 o 
  -7   9   7      551.44      526.94    172.18 o 
  -5   9   7       39.79       53.05     61.71 o 
  -3   9   7      788.66     1217.21    173.64 o 
  -1   9   7      101.12      129.09     87.87 o 
   1   9   7      886.50     1030.17    134.52 o 
   3   9   7      655.91      706.39     97.96 o 
   5   9   7      104.06      104.36     82.66 o 
   7   9   7      406.47      434.58    146.54 o 
 -18   0   8      327.77      272.79    136.19 o 
 -16   0   8        6.46      141.20    114.88 o 
 -14   0   8       50.55      106.94    104.44 o 
 -12   0   8     4845.19     4790.68    180.66 o 
 -10   0   8        8.09       23.40     29.10 o 
  -8   0   8     3306.56     3271.15    102.58 o 
  -6   0   8     1138.99     1177.12     71.80 o 
  -4   0   8     3204.17     3482.95     95.20 o 
  -2   0   8     1596.97     1684.97     87.39 o 
   0   0   8      855.11      978.19     59.41 o 
   2   0   8      286.55      292.04     50.52 o 
   4   0   8       59.60       75.78     39.02 o 
   6   0   8      400.29      389.21    268.61 o 
   8   0   8      240.53      110.84    120.94 o 
  10   0   8     1465.81     1178.47    142.87 o 
  12   0   8     2013.26     2059.51    188.41 o 
  14   0   8        9.60      -16.35     53.35 o 
  16   0   8     1281.62     1207.38    177.54 o 
 -17   1   8        5.42       -7.83     90.33 o 
 -15   1   8      224.60      168.47    126.73 o 
 -13   1   8      821.46      709.56     58.85 o 
 -11   1   8      381.26      367.11     34.14 o 
  -9   1   8      550.20      515.09     39.72 o 
  -7   1   8       12.22       -7.46     20.23 o 
  -5   1   8      475.38      361.68     33.12 o 
  -3   1   8      369.75      281.27     38.55 o 
  -1   1   8      607.09      629.52     43.72 o 
   1   1   8      524.04      514.79     34.60 o 
   3   1   8      836.08      837.26     40.11 o 
   5   1   8      145.71       58.11     27.54 o 
   7   1   8      329.44      241.01     53.60 o 
   9   1   8     1212.81     1016.49    134.10 o 
  11   1   8        0.93       -9.21     74.43 o 
  13   1   8        4.05       25.62     39.84 o 
  15   1   8        3.77       -8.08     33.19 o 
 -16   2   8      959.92     1136.28    342.97 o 
 -14   2   8      458.84      383.88     78.68 o 
 -12   2   8      212.28       79.92     43.10 o 
 -10   2   8      771.38      743.99     59.01 o 
  -8   2   8      635.18      628.79     45.32 o 
  -6   2   8      995.08      977.63     62.06 o 
  -4   2   8     1273.68     1195.49     75.37 o 
  -2   2   8     1566.04     1504.86     73.74 o 
   0   2   8      571.57      609.25     35.74 o 
   2   2   8      684.36      682.62     40.97 o 
   4   2   8     1160.70     1165.87     72.99 o 
   6   2   8       20.18       41.64     26.06 o 
   8   2   8      145.19       80.72     55.71 o 
  10   2   8      698.19      841.54    150.60 o 
  12   2   8      291.52      252.72     52.48 o 
  14   2   8      461.12      245.52    103.02 o 
  16   2   8      242.57       92.82     58.07 o 
 -15   3   8       64.16      -13.26     56.04 o 
 -13   3   8       53.11       66.57     87.30 o 
 -11   3   8       50.17       11.16     40.31 o 
  -9   3   8      172.94       37.40     27.39 o 
  -7   3   8       62.23       15.96     23.00 o 
  -5   3   8        0.04       -0.13     33.09 o 
  -3   3   8      513.98      370.76    136.62 o 
  -1   3   8        9.51       30.10     20.78 o 
   1   3   8     1838.46     1867.56    118.60 o 
   3   3   8      121.36       94.43     24.65 o 
   5   3   8       95.96      105.70     26.19 o 
   7   3   8      144.65      171.58     57.01 o 
   9   3   8        2.48       26.61     36.58 o 
  11   3   8       64.07       34.71     70.45 o 
  13   3   8      122.03       53.73     49.82 o 
  15   3   8       27.34       24.46     41.68 o 
 -14   4   8      584.20      313.51    446.58 o 
 -12   4   8      913.34      967.30     84.60 o 
 -10   4   8      521.25      135.81    217.12 o 
  -8   4   8      284.42       51.33    107.02 o 
  -6   4   8      114.55       50.39     44.78 o 
  -4   4   8      143.96       99.02     41.36 o 
  -2   4   8       44.06       31.26     29.60 o 
   0   4   8      668.43      616.67     97.96 o 
   2   4   8     1178.55     1148.00     93.84 o 
   4   4   8     1528.20     1667.59    149.74 o 
   6   4   8     1967.12     2103.49    119.71 o 
   8   4   8     1978.58     2300.06    134.50 o 
  10   4   8      453.24      521.20    105.09 o 
  12   4   8      323.15      237.15    178.59 o 
  14   4   8      119.34       57.09     41.90 o 
 -13   5   8       24.23       31.98     86.27 o 
 -11   5   8       76.06       91.97     91.16 o 
  -9   5   8       83.64       15.48     44.83 o 
  -7   5   8        0.19      -51.72     70.45 o 
  -5   5   8       36.94       43.86    134.93 o 
  -3   5   8      205.98      124.93    105.27 o 
  -1   5   8       17.89       42.89     45.45 o 
   1   5   8       37.38       11.65     41.07 o 
   3   5   8        0.11       -8.02     18.74 o 
   5   5   8       18.84        9.72     25.95 o 
   7   5   8       55.04       53.66     51.45 o 
   9   5   8        0.52       75.60     69.79 o 
  11   5   8      193.00      276.13    130.34 o 
  13   5   8       15.01       62.66    121.15 o 
 -12   6   8      172.24      155.45    155.88 o 
 -10   6   8       58.78       36.36     62.83 o 
  -8   6   8      318.82      288.07    147.74 o 
  -6   6   8      104.42       80.25     55.66 o 
  -4   6   8      560.80      565.39    380.36 o 
  -2   6   8     1233.32     1401.97    205.53 o 
   0   6   8      224.45      179.63    144.96 o 
   2   6   8      552.12      820.04    114.88 o 
   4   6   8      220.76      195.78     72.21 o 
   6   6   8      330.04      405.34    102.81 o 
   8   6   8     1045.09     1243.13    112.59 o 
  10   6   8      896.88     1123.25    140.36 o 
  -9   7   8        7.07        9.64     55.34 o 
  -7   7   8       36.41       12.85     59.70 o 
  -5   7   8       51.00        1.20     56.17 o 
  -3   7   8        5.99       17.72     65.28 o 
  -1   7   8     1727.53     1767.46    105.89 o 
   1   7   8       66.80       37.84     74.98 o 
   3   7   8      195.03      183.73     83.73 o 
   5   7   8       19.95        0.92     39.28 o 
   7   7   8      218.66      133.14     93.14 o 
 -11   1   9      619.99      621.84     52.52 o 
  -9   1   9     1456.02     1432.46     58.18 o 
  -7   1   9      347.49      391.25     44.62 o 
  -5   1   9      750.31      708.42     93.97 o 
  -3   1   9      277.49      193.81     49.66 o 
  -1   1   9      194.43      166.50     51.03 o 
   1   1   9      808.34      609.81     58.89 o 
   3   1   9      697.41      579.72     69.38 o 
   5   1   9     1316.36     1229.16     85.58 o 
   7   1   9     1037.97      948.38    133.13 o 
   9   1   9       39.65       72.55     58.73 o 
 -10   2   9       11.25       18.55     25.93 o 
  -8   2   9       15.01       -7.21     34.49 o 
  -6   2   9       16.08       19.88     26.68 o 
  -4   2   9        7.54       11.75     53.20 o 
  -2   2   9       22.26       45.53    152.48 o 
   0   2   9      258.17       44.43     81.02 o 
   2   2   9       44.86      -38.35     85.78 o 
   4   2   9      107.37       59.82     67.31 o 
   6   2   9       20.91       62.15     70.60 o 
   8   2   9       25.64       16.91     58.60 o 
  -9   3   9       83.42       24.89     46.87 o 
  -7   3   9       66.03       34.35     47.06 o 
  -5   3   9      308.00      343.85    131.84 o 
  -3   3   9     1105.47      998.64    160.63 o 
  -1   3   9     1021.69     1148.81    186.73 o 
   1   3   9      211.15       -4.14     63.04 o 
   3   3   9      214.52      131.24     71.48 o 
   5   3   9      200.14      124.01     99.84 o 
   7   3   9      262.26      332.11    114.88 o 
  -6   4   9       11.19       18.29     40.09 o 
  -4   4   9       13.23       19.66     53.28 o 
  -2   4   9        4.58       -7.83     47.23 o 
   0   4   9       64.24       53.89    124.49 o 
   2   4   9        0.05      -37.18    194.67 o 
   4   4   9       38.15       68.81     81.26 o 
   6   4   9        6.35      -18.25     59.50 o 
  -1   5   9      270.70        3.34     64.75 o 
   1   5   9      295.51       21.31     79.37 o 
                                                 
